# Supplementary material for: AUBFM01 Phage as a Therapeutic Candidate Against MDR Acinetobacter baumannii: Characterization, and Immune-Aware Profiling
Source: Microorganisms. 2026 Apr 16;14(4):903. doi: 10.3390/microorganisms14040903 (PMC13119066; doi:10.3390/microorganisms14040903)
Supplement: Supplementary file 1 [file microorganisms-14-00903-s001.zip › Supplementary Files/AUBFM01.gbk]

LOCUS       NODE_1_length_41354_cov_1450.67237541354 bp   DNA linear
05-AUG-2025
DEFINITION  Acinetobacter baumannii strain strain.
ACCESSION   
VERSION
KEYWORDS    .
SOURCE      Acinetobacter baumannii
  ORGANISM  Acinetobacter baumannii
            Unclassified.
COMMENT     Annotated using prokka 1.14.6 from
            https://github.com/tseemann/prokka.
FEATURES             Location/Qualifiers
     source          1..41354
                     /organism="Acinetobacter baumannii"
                     /mol_type="genomic DNA"
                     /strain="strain"
     CDS             89..2386
                     /locus_tag="AUBFM01_00001"
                     /inference="ab initio prediction:Prodigal:002006"
                     /inference="similar to AA
                     sequence:viral.1.protein.faa:YP_009216518.1"
                     /codon_start=1
                     /transl_table=11
                     /product="DNA polymerase [Acinetobacter phage IME-200]"
                     /translation="MAWLIHDYETENYEYCGSLASPHCPENYIVATGWAIDNGPVQSL
                     YFNNKEEGLTSNWLEKALEGQQVYVAHNATFEIHWNLKYYGDVFLNWIKNGGRIWCTQ
                     FAEFLITHQTEMYPKLEDCSVKYGGTKKIDAVKLLWEQGYKTSEIDQALLMEYLADEH
                     SGDVANTRRVCFAQVAYMQEVGMYEMAKMRMDSLLFNAIATYNGLYVNMDVAKKNMDE
                     QYKRIAELQEDVRSYLPKDLPEELEFSFTSGYHMSAFLFGGTITYDKKVPYDPPKFEQ
                     IEAYEYTHPITGVKEYIPIPPEPHGISPHITCYKAGKNKGLPKTFKIDSDIEKLKWGK
                     GTYRFEGLVNFNELPKHVSEQFTGDRAEFKGKRVHTACGTPVYSTGDDALDLVAKFTE
                     AAQPLRDMKKLIKDTTTYYLVEDDKGKQSGMLQYVEPNGIIHHQLNNCATVTGRLSGS
                     RPNMQNIPRDGTSRVKEMFESRFGKEGRIVEVDYSALEVVTLASISGDKNLLQQLIDG
                     TDMHCYRLAGALGEDYATVFEKCHDKSHPEHKKYKQLRTDIKPRAFANQYGASAMGIS
                     FSTGCSLEEAEQFKETERKLFPESSTYAERVVRPQVEQNGLTVPMESELVNGVWKHFR
                     RGFFKANSGTCYSFRQFPKYVKGVGEKYDYKDTQLANYWCQGEASFIVQVACGRVIRE
                     LIARNFAGGLVLPINTVHDAIYLDCATESLANEYGKLVQEIMESTPKYMAEIIPALKE
                     WRYDTTPFPAAAEYGINMMDKVDVT"
     CDS             2376..2609
                     /locus_tag="AUBFM01_00002"
                     /inference="ab initio prediction:Prodigal:002006"
                     /inference="similar to AA
                     sequence:viral.1.protein.faa:YP_009203033.1"
                     /codon_start=1
                     /transl_table=11
                     /product="hypothetical protein AVT44_gp27 [Acinetobacter
                     phage Fri1]"
                     /translation="MLLNEDIEYALKTFYLNSLSGERLKHCLTLIRQTGSVRVPLPQR
                     SKYRRYESVPVARPMNCITITLDDLYEILGVSV"
     CDS             2606..3496
                     /locus_tag="AUBFM01_00003"
                     /inference="ab initio prediction:Prodigal:002006"
                     /inference="similar to AA
                     sequence:viral.1.protein.faa:YP_009818739.1"
                     /codon_start=1
                     /transl_table=11
                     /product="hypothetical protein HOU98_gp25 [Acinetobacter
                     phage AbKT21phiIII]"
                     /translation="MNALLAQAAAAIEAGKVQLDMTETTAGGFEKRLLGEGTAIVQFT
                     QYIDHGIQKQKPFKGQPKKPAKTASLGFHILAGIGTLPDGTKEPYVQDGKLEKIRTRF
                     DVVLHQNEKSNAVKIFNALNYAKDATHFVQKLGSIYLLSIGIEKGKDGKEYNTYDFSQ
                     LQKPIANAMTGAMYEAGKDGVADTPAEEYQLFLWDAPTKEQWDSIYIEGEYEKKTKDA
                     NGNEVVEKKSKNFIQEKIRSATNFKGSPIDLLLISQGEDLPALEAEVEEADPNDQHAE
                     EDKTDIPAVPVADIPAVPAV"
     CDS             3669..4001
                     /locus_tag="AUBFM01_00004"
                     /inference="ab initio prediction:Prodigal:002006"
                     /inference="similar to AA
                     sequence:viral.1.protein.faa:YP_009610312.1"
                     /codon_start=1
                     /transl_table=11
                     /product="hypothetical protein FDI30_gp26 [Acinetobacter
                     phage vB_AbaP_B1]"
                     /translation="MSLNVESNRASGRTTRMILKAAEYLVKYPNKRVVIVGHDYYSMR
                     WLKQHAESILNTTLAERISYKCVQQTLGHDIQEENYFFDHHCFYAKRQRLISELEFVN
                     KHYGRWDE"
     CDS             3982..4947
                     /locus_tag="AUBFM01_00005"
                     /inference="ab initio prediction:Prodigal:002006"
                     /inference="similar to AA
                     sequence:viral.1.protein.faa:YP_009268878.1"
                     /codon_start=1
                     /transl_table=11
                     /product="DNA exonuclease [Acinetobacter phage IME-200]"
                     /translation="MDVGMNNILARFGVTSDSISKVDTYKAGHQGDVLLHDGDSDCYY
                     VCTQYRKMQTILNNFEIAIQEKMFLTGATTARVHLTPTGCAKNGRHLLNTVKPYQGNR
                     EGKQKPANLEELRNIAPEYFKDHPTIKVFSHYDIEADDALMIDHYHYQNGILVSADKD
                     LQISPHKSYNMDEGKFETLLKGDRFGWIAKKEWLTPSLKPASKIVGKGTKFFFAQLLM
                     GDVADNVKGIIKLNGKACGEALALTTLEPIKDENEACNVVLDGYRAINQNVLPEAEAM
                     WLLRNREDSAYKFLKEHDLSPANLQFLEDCFGSDWKRIEDESYDN"
     CDS             4937..5506
                     /locus_tag="AUBFM01_00006"
                     /inference="ab initio prediction:Prodigal:002006"
                     /inference="similar to AA
                     sequence:viral.1.protein.faa:YP_009813421.1"
                     /codon_start=1
                     /transl_table=11
                     /product="nucleotidyltransferase [Acinetobacter phage
                     vB_AbaP_46-62_Aci07]"
                     /translation="MTTKVELPEEIQNVLSWLKDNGFTAALVGGYCRKLKYGKDTSDI
                     DIAVLVEDIEDVEELQAEFGLPAHSQHILTKAERSLYEGHTGFIADWREGNINIIAYD
                     KYSYTDIPALVQSFDFNFNMWYVDEDGTLKNPDPFVEVHKVRLGNSLGSRPSVARLAR
                     FYNEFSAWDWKLADEQLQSEKEIFGNLLG"
     CDS             5503..5943
                     /locus_tag="AUBFM01_00007"
                     /inference="ab initio prediction:Prodigal:002006"
                     /inference="similar to AA
                     sequence:viral.1.protein.faa:YP_009949043.1"
                     /codon_start=1
                     /transl_table=11
                     /product="endonuclease VII [Acinetobacter phage SWH-Ab-1]"
                     /translation="MTARKISRGQLRPIAMKLYKEQGEKCLLCHKPIDFTKMGRDSDY
                     AVDHDHVTGLIRGTLHRSCNAGEGKVINAVGSWGSKSKEHAAIREWLQNLLNYYDYCD
                     AHPTTMIYPSHKTADEKKEAQRVKRNAAARKARAVVKQRKQKGE"
     CDS             5947..6882
                     /locus_tag="AUBFM01_00008"
                     /inference="ab initio prediction:Prodigal:002006"
                     /inference="similar to AA
                     sequence:viral.1.protein.faa:YP_009216526.1"
                     /codon_start=1
                     /transl_table=11
                     /product="hypothetical protein AVT95p31 [Acinetobacter
                     phage IME-200]"
                     /translation="MSKVVFSSLKEWKQRALRMHFQGLTSSEIATELGISDRTIRDNI
                     QKLAHRVDKSVALKMRKPTIFVIGDTQVKQGISLDYIHWIANYIKLKQPDIIVQIGDH
                     YDMASLSTYDKGQLSAEGRRFVLDIEAGDEALGIIEDYIRSVKGYNPRKVVVLGNHED
                     RIDRFVKTHPEFEGLIGTDKLAFHDYGWEVIPFLKPHNICGIHFVHYVINVNTGKPLG
                     GNLDLRLKTVGESFVMGHQQMYAYAERQLPMTGRKQFAAVVGACYVHDEPYKGWQGNH
                     HFRGCLMLYGCADGYAMQKKVELEHMREIYEGEHA"
     CDS             6882..7532
                     /locus_tag="AUBFM01_00009"
                     /inference="ab initio prediction:Prodigal:002006"
                     /inference="similar to AA
                     sequence:viral.1.protein.faa:YP_009818745.1"
                     /codon_start=1
                     /transl_table=11
                     /product="hypothetical protein HOU98_gp31 [Acinetobacter
                     phage AbKT21phiIII]"
                     /translation="MSYKIGLIGLAGAGKDTVAVILQEALKERGQVFEIDRYAGLLKE
                     AARQVFGENFDDRNVKEVDKFVDLCLADKIIDATDYVYLKLNRPDIDLDEWNELCKKH
                     IDSCTWMSPRKFQQLLGTEVGRALDENIWVNYLKNQDRNLIIPDVRFGNEDVDFNILI
                     TRHPVPQGKLHASEVYAAELQLSDNPYDYVDYVIHNDGSIDDLKRKVQQLVNKKKN"
     CDS             7548..9965
                     /locus_tag="AUBFM01_00010"
                     /inference="ab initio prediction:Prodigal:002006"
                     /inference="similar to AA
                     sequence:viral.1.protein.faa:YP_009216528.1"
                     /codon_start=1
                     /transl_table=11
                     /product="RNA polymerase [Acinetobacter phage IME-200]"
                     /translation="MSDLYQRQIALEESYSHDSIIAGQKQVLDAYQQGRAADVGTGRI
                     LLAKAFEVGVEALNAAKKQKIRGVGGKYLKLLSIADPEVLVMAALRDIINACAVPEPV
                     SMQKVLTGIGRMIESESMLVFMQELNPAYTDKTIQYLDNTGTKSVTHRYRTFLAGSKS
                     IQLDWEQWSQEERIGVAKLLVSCLYDATGLFQWAKLDSGMYHIKASEPLEKHFQDAAS
                     AARAVVKYPPMLIKPMDWEGQYNGGYLTEWFKHNSPMCGIRFIKKEHKHWVIDNLNNG
                     AELVKAAMNKAQSVPYRINKDILAILRKAVAMRVGILGLPSHQPAPKPAFPFTDDWLK
                     SEATEEELDQFQFWKGLMSSWYTQEAKRVGRQHGILSRIQELVKYQDEERLYFPTFID
                     WRGRLYFRSSINPQSNDCIKGCLEFAEGKPLGKTGLKWLKIHVANCCGYDKHDPDLKE
                     KWCDDNWNYIQNFINNPFDVDAPEPDTAFTLLQGGLALQEALSLDDPTTYVCHVPVAM
                     DATCSGLQHLSALTRDEVGGLYTNLLDNGEDQKSDIYMRVAHIADESKLELADSPAVR
                     QYWVDKPISRNMAKKPVMTYVYGSKLLSTIQGLANDMYEAGMDEIQLDGKTVFTYNRL
                     AKPVGKALRKGVEDTVPKSAEMMNYLQNVVRKNKADAMRWFSPVGVPVVNWAEGMVTK
                     LVAIRSMGISRIAYSYPDNQYNTLRAANGIVPNFVHSMDSSHLCLTILDFDGQVLPIH
                     DSFATHPSDVEAMHVSLRRTFIEMYTQFSIEDFLKFNNIDLEEYTPPLTGNLELSEIS
                     KSRYMFG"
     CDS             10070..10267
                     /locus_tag="AUBFM01_00011"
                     /inference="ab initio prediction:Prodigal:002006"
                     /inference="similar to AA
                     sequence:viral.1.protein.faa:YP_009599269.1"
                     /codon_start=1
                     /transl_table=11
                     /product="hypothetical protein FDH32_gp33 [Acinetobacter
                     phage vB_AbaP_AS11]"
                     /translation="MSARDIPLFTQEQYDYLDKYCFAENTELLTPDELIYKAGQRSVM
                     YKIQTLINQQGPTLVRKEIKR"
     CDS             10264..10515
                     /locus_tag="AUBFM01_00012"
                     /inference="ab initio prediction:Prodigal:002006"
                     /inference="similar to AA
                     sequence:viral.1.protein.faa:YP_009610422.1"
                     /codon_start=1
                     /transl_table=11
                     /product="structural protein [Acinetobacter phage
                     vB_AbaP_B5]"
                     /translation="MSWLSKALGSVMSIFGIGGQDDLGKKYEEEMRRQAEAQKLQQAN
                     EQKEVTQFDDTGGTTFTGADGPRKKRPTGGYSSLGINAY"
     CDS             10524..12080
                     /locus_tag="AUBFM01_00013"
                     /inference="ab initio prediction:Prodigal:002006"
                     /inference="similar to AA
                     sequence:viral.1.protein.faa:YP_009818748.1"
                     /codon_start=1
                     /transl_table=11
                     /product="head-tail adaptor [Acinetobacter phage
                     AbKT21phiIII]"
                     /translation="MKSKGNDFTKTIRALYDEYTDDSLKTRLEMYALWTLPSVFPTGE
                     ITVDNGNAEIEHDYQSVGAYLVNRLASRLASTLFPVSTSFFRIEPSQELKDLVDKRGT
                     STLIDLENKACRRLFFNASYAQIVQALRLLIITGEVLLLRRDNRLRVFSLKNYALLRN
                     NVGEVLEIITREPKRYRELDAETQELLQDRNEDETLDLYTRIRKRNINGVISWKITQE
                     IDGVRLPNYEIYRDKLCPYIPVTWSYMNGDAYGRGYVEEYAGDFAKLSELSQGLTEYQ
                     IESLIIRHVYNAQGGFDVESAVNSRNGDWISGNVNAVQNYESGSYQKMNEVRLGLEAI
                     MQRLNVAFMYTGNMREGDRVTAYEIARNADEAEQVLGGVYSQLSQNMHLPLAYLLLYE
                     VRKDFIQAIDRQEIELNILTGLQALSRSSENQALLVAANEIATVAQVFSQVSKRFNLD
                     AIVDKILLSNGIDISEITYSEEEMRAKAMEEQRAAEAQRQQVIQQAGAQLGGNQLENT
                     QAAQLAAGIQ"
     CDS             12089..12952
                     /locus_tag="AUBFM01_00014"
                     /inference="ab initio prediction:Prodigal:002006"
                     /inference="similar to AA
                     sequence:viral.1.protein.faa:YP_009216532.1"
                     /codon_start=1
                     /transl_table=11
                     /product="head scaffolding protein [Acinetobacter phage
                     IME-200]"
                     /translation="MSEFNQGGGQGNPQENTPSGGQGNPAPQEFNQGGQGNFQQQFNP
                     NFNQGQFGFPQNPAYQAPQVNPTPAPVEDKTPTQPAKVYTPEDFEGDSPLDVSIKVVS
                     ANAGLSEEAFGAAIKNAVQYGNADLIDIATLTKGLEPNIAAQVVATARAAYQHATQLK
                     AQIVQKAHAAAGGAEQWQEAINSFNTSAPQDVRGYAIYLESIGKQDEAIQVIMNHVRG
                     TGLVNSNNGALINGSAGGTGGKAMSHQEFLVEWGKLDRQYGHQLYSNKEAQLKIADLQ
                     RRRALGKQQGI"
     CDS             12968..13999
                     /locus_tag="AUBFM01_00015"
                     /inference="ab initio prediction:Prodigal:002006"
                     /inference="similar to AA
                     sequence:viral.1.protein.faa:YP_009814052.1"
                     /codon_start=1
                     /transl_table=11
                     /product="putative capsid and scaffold [Acinetobacter
                     phage vB_AbaP_B09_Aci08]"
                     /translation="MAGANYFADGSTRFHWGGDESNIDQHLEIYEGTVDTQFEYTQIF
                     KSLSTQKSVAERSNQIRIDRLGASQALYRQSGEDILDQRVKSDKLNVVVEAMLYIRNP
                     VDKMDEWTAPSFWTEMGRNNGTTFGLEYDQAHIIRLQKAPAWTAPAHLKEHGEFHDGF
                     FVPVTLKGGDNLTDAELEQNASALVKAHAKARDTLAKRRVPLQDMVTLVDVDTFSALL
                     HHPKLINKDYTAENGDFANRRVVKVNGIPVVENTAFPTAAITGHGLSTTENGNAFDVT
                     AEEIKGRMIIFSKALSLVTVTAQEWTVEPWYDPRSKSKILDCYSMFTVDVRRPDTVGV
                     VRITEQTTP"
     CDS             14055..14240
                     /locus_tag="AUBFM01_00016"
                     /inference="ab initio prediction:Prodigal:002006"
                     /inference="similar to AA
                     sequence:viral.1.protein.faa:YP_009610426.1"
                     /codon_start=1
                     /transl_table=11
                     /product="tail protein [Acinetobacter phage vB_AbaP_B5]"
                     /translation="MAGALCEPIVSLALTQTFEDTAIADTQAQMAALLEQVRALQAKV
                     EEQDKAPTRSKTAAKAE"
     CDS             14252..14545
                     /locus_tag="AUBFM01_00017"
                     /inference="ab initio prediction:Prodigal:002006"
                     /inference="similar to AA
                     sequence:viral.1.protein.faa:YP_009203049.1"
                     /codon_start=1
                     /transl_table=11
                     /product="hypothetical protein AVT44_gp43 [Acinetobacter
                     phage Fri1]"
                     /translation="MAGAISPPIVSEAITGGSSDPQLDAIQTSIDEIKTAVAAVKTVV
                     DSNKTELATVKTNVGTINTNTNTIKTDVGTVKADTATIKADVAVIKTNTTPAG"
     CDS             14684..15244
                     /locus_tag="AUBFM01_00018"
                     /inference="ab initio prediction:Prodigal:002006"
                     /inference="similar to AA
                     sequence:viral.1.protein.faa:YP_009818752.1"
                     /codon_start=1
                     /transl_table=11
                     /product="tail protein [Acinetobacter phage AbKT21phiIII]"
                     /translation="MTLLEAVNAILPYLGQHVITRVEDSRNPTVSRIVAAIDRQRKSV
                     LAEGHWFNEVPNKVLLLNTDKTIDVPLNTLAIYGVTKRVAKRGPKLYDIDNDTRYFTG
                     PVKVKVIYDYPFEELPEYAAQYITYLAGIEVYVSDYGVENAIQLMTERKEANRLLLVQ
                     ENMRNRRWNSNDAAMRRSRFQRYLRR"
     CDS             15253..17544
                     /locus_tag="AUBFM01_00019"
                     /inference="ab initio prediction:Prodigal:002006"
                     /inference="similar to AA
                     sequence:viral.1.protein.faa:YP_009216537.1"
                     /codon_start=1
                     /transl_table=11
                     /product="tail protein [Acinetobacter phage IME-200]"
                     /translation="MILEGVYPSFLKGVSQQTPQERSDGQLGAQLNLLSDAVTGLRRR
                     GGVKFQAKLTGIPNSSYIRLIDINGVNYIMIVDTVTGTLKIYNFDGSLLKAHQTDYLK
                     ASNGKSSIRSTVSRNNCFVLNTEQVITKTPTGGTNPTPNPSTMGYISIRSGQFSKMYS
                     VVIKSGDYTVNLQAATSSSEAEHASPEYMATWFENAIKGDVTLNTRYTVSRDGATVAL
                     KAKSDTDPNLLVIESGTGSTFIQTSNASRVQGKQDIIANLPDLLDKYIIAVGTVGNSS
                     YYQYDARTSTWKECGIYEAPYKFTNEPIYWYFDDTDTIQVKTLDIQPRTAGDDDNNPL
                     PKFVDFGITGISAYQSRLVLLSGSYVNMSATADFNVYMRTTVEELQDDDPIEVSSTAL
                     SAAQFEYAVPYNKDLVLLAQNQQAVIPANSTVLTPKTAVIYPSSKANISMASEPQVVS
                     RSLYYTYQRGTDYYQVGEMIPNDYADAQYYAQNLADHIPLYATGVCTSITGSTTDNMA
                     VFSSDQKELLVHQYLWAGEDRPLMSFHKWELPYDVLHVQFLQEYLVLFMDVGDDLVVG
                     TINVQLNQLDNKPIPFLDIYQYVDIVDGEGTLPEFLPEGELVAAVYSSETMRHAMVQY
                     EIEGTKIKCQFNGRIYLGVPYESSLTLTPPFVKDDKGRVVAGSNSTVVDLTMTFKGTG
                     EFEYHVSDAYGDVFDGETSAQAWSEAQLGYTRVNTVSDVKFPCGTLLSSTEFSVRTTG
                     TTELNIISTSYNIRVPNRGRRRL"
     CDS             17556..18215
                     /locus_tag="AUBFM01_00020"
                     /inference="ab initio prediction:Prodigal:002006"
                     /inference="similar to AA
                     sequence:viral.1.protein.faa:YP_009216538.1"
                     /codon_start=1
                     /transl_table=11
                     /product="internal virion protein [Acinetobacter phage
                     IME-200]"
                     /translation="MQGGMQGAQTGASIGSNFGPYGAAYGAVIGGVLGLLTPDKDLEA
                     LKAYNKQVVHNLGSTLFDMDRQRNVENLRTSQALDSYRTQGQVAASQFNAAFGAADII
                     GASADALKSTLDRQVQQATRQVWIDWEVGVDNYNTQINEVVNRAAGSLRRSKAETSKV
                     DYAGMFKQGMDMYQQYKGGSTGTTTMSSTGGGLSGLSDFGSFGKSGSAMGTSSAGSLT
                     A"
     CDS             18228..21113
                     /locus_tag="AUBFM01_00021"
                     /inference="ab initio prediction:Prodigal:002006"
                     /inference="similar to AA
                     sequence:viral.1.protein.faa:YP_009814058.1"
                     /codon_start=1
                     /transl_table=11
                     /product="internal virion lysozyme motif [Acinetobacter
                     phage vB_AbaP_B09_Aci08]"
                     /translation="MATQIQMPNVRDVQVSNLQAIERPAEGNALSSFMQDILPAADKA
                     LQTYNKENADRLIALGRSDQMNDVQREVNWLDGKYYNQGKEYQKLVATQAQQLQQFNA
                     RIKEMADSGASSDEMYQVGKEYLTQYTDAIYNSDLDADFKEHLYKEGLKENAVYQKTI
                     KDTQQRVAIDKAYQSTLTLQANYVNTLRTTELSGDELDVLTYSYVNRSVAAKMTADPN
                     LTLEEATKSAQDEIASAFKFIGQQIDPTAQGADQVVNKLRGMVDHAYTKGYVDLDTLT
                     SIRKIADDIHVGITNYNDTMADRQVTEYIASVEVGEIPLDSDDYNEQIHAIYSNPNLS
                     EDKKTALTRQLTNSYVSQHNKVMNADIDINTIDQFPDMIDFIASTGKGEDTFVNLWTQ
                     KHLREANGDVLQGGMAMINHAFSGKTDVPELAKKGAEYASSQFTGFMGMTQAEAEKDP
                     YYKNREQVFNTMAGMYRNYSQTNPARAAQLLAGVPEEYRGAVEQLWRNGGRMTDAREL
                     VRNPVNRQVRYENIDKATTALTADTTKLDKWFSRGHGGGFWNSQKSAVKDSQLNAIIV
                     AAKAGKFQLAPSTTTASPELLMANMEALGMLQKSPKGYASTVLTPNAANVVKGMKSDN
                     GVPLSSDLLGIVVDNYRQEIAKSLKTRPEDIVVSSDEGGTGLYFQAYDKEGKLVNVSG
                     VAGMQGAQITMNRLRNDMAKEYSNRGSKQLAATKTYSGGLVTGPSNTLYGENMRRYGG
                     AMSGGRARPITINSNGSLGTFPLKRIGGGTSTVRIPANMAGMFNGNIGLAKQLVSNFN
                     TFESFATQQSFVKGVGGASSGNVYGHGIRMDKHPKWKAKFDAVAGDPQGIMKVEADFF
                     NEYFKGMGNRLAKVGVPVPTAAPYPPQYKQSVMLLADAWWHGGGGAADTITRAMNAPT
                     YADGLRILKSMPIYSAGGNTQDKREKHQRNRFYRDALRQHFTAQGKR"
     CDS             21123..24221
                     /locus_tag="AUBFM01_00022"
                     /inference="ab initio prediction:Prodigal:002006"
                     /inference="similar to AA
                     sequence:viral.1.protein.faa:YP_009216488.1"
                     /codon_start=1
                     /transl_table=11
                     /product="internal virion protein with endolysin domain
                     [Acinetobacter phage IME-200]"
                     /translation="MAGLFTGTQESKLLPEVQPELPIVPAGNVPKIKHVINTQPQGQA
                     DEVDLTTETQQLESLEREAPPSILDTAIAGFAPTGRDWLRSGIDKLRYDRDPNFTPDE
                     FTDQFFKDWGMQHADEAEYLNKAVNYEDWKSRTERIVSKREDAKALAENPITGIAASL
                     IDIDLPLAAIPYLGWAAKGSRMAQVGVRAAQAATAAGAAYGVNVALEDQSIRSEDERF
                     MDSITFGLGAGLRAIKPVQHLDDAISAELKSLGSTDHLIEPHVQQSLEAAKEDIIKST
                     SMPISTPSGAPSDIIKKHGWLAELSSSYDKLYYLTQGDNSTLVNRLLTGVHNNGDDVA
                     TAQAAYLNNYSWRLAGLEKDLSDAVSEITLVKPNPITRNNGSYGRATQETMEKFQESM
                     QRLDAKVLELTEQLGQVPSDATIKQLINTIEPHPSMQRVMRTYIDSGFATRVLDDAKA
                     VGFLEAEGADQIVRRSTYMPVRHSYDRILDAVENRKLGSWDDIAHFYGKQISRIYPEL
                     LNPKGNFKLTEKQVGQHFLQTQRDAARNLSEVATTGMTKEQIHDVLTRAGLSNEDASG
                     VTARMFEASKDAQGQPKNLRKRMDWDWNMTYKSSTGKTFGMKDLTDSSTFGNLEEYSR
                     RMAARNGLAQYGIKSEAELDNLLTSYLDKLPKGQDPQKARKFFQAVRDDLLGRPIGEA
                     APEALRTSQAVADMMLLANSGLYGIIDVATQVYKTGVVRSFPHIYRGLKTAVKGMKGF
                     STTEAKTLEDIFTGKLIAPSRWKNFMSHYSDGYSVSNGIHEAAQYYSQSTRFLNLSEY
                     LKRFQIGMLMGVYGDVLRGVANGNARDIKYMKNKMKVSDELLSAIQTEWKAKGGNIDS
                     WSNATRVALEQKIFNESDNLAFNIQKGEIPSILEHSTMGKVVFPYMRYAFAMQQKVLR
                     RTLNRDGAVGLALLMAAQMPAAMLVGAAINVRNGKEPDEDLAKMTVKTMSALGSWNYP
                     LEMLIGGVDQSSVTALAPLGKTWNFVSELATGEPDLITLKKNSIANSAILLDALALAF
                     ED"
     CDS             24228..26309
                     /locus_tag="AUBFM01_00023"
                     /inference="ab initio prediction:Prodigal:002006"
                     /inference="similar to AA
                     sequence:viral.1.protein.faa:YP_009216489.1"
                     /codon_start=1
                     /transl_table=11
                     /product="tail fiber protein [Acinetobacter phage
                     IME-200]"
                     /translation="MNILRSFTETVVTTPTDTFPISFEYDEKYDAVHVFLNDVAVEDL
                     GYTVSQVNAVTLKIEPAIPEGTVRIERETDIDKMKYIFDAGALFIDQNVDADFRQIVH
                     SQQEVRDGFIKLRGDVLPLVHGLQEALQQAQEASEAAQEAAAAAEEAAQQTRMAEKVI
                     DKSGLTQQQINDAWLTVENFGAKGDGVTDDSAAFQAYCDSPFTGANIRLANRRAVYII
                     KKQVDCKGKGIVGNGFGKQSQAAYDLSSIRVMEGDYTNSNADLADIAFINVGAEVRNL
                     QFVSSNLGTISGINVSGYNTTINNVNFTGFKNQVHVVGASVRFSVSDLTSIGAANAGF
                     YFRDKQSDQSTTAYFNQCSWQWGNKAVVFAKEAYGCVFRDNIVEYMDGGFEASVFSNC
                     IFEGNWCESTRSGNAVDWIVNTSHQQLFNCKFGVNYIRAPWLDRTNPNDIAGSNSAGG
                     IQAKNSAVAVTGATGAKIRLNTNGLSTGFADWFGVSNSPLSSRALLLTTQDRASGSNY
                     DTPIVIAAPNGCLWERNRSATDYTPVTKRRLIGANADNTAAYYGVDTYTKRVRKWSTF
                     DHTTNTSGQFLAPIMLTYDSAATTQQVNAGWSITKEAGTTGIYILQRTASTVAPMANP
                     NFVVGGIFTGSATGTLAAVSYSLQAIETYSGSWTVYKEAAGFKIAFRDQTGALVNVNR
                     FTAMFTVVSGF"
     CDS             26322..26657
                     /locus_tag="AUBFM01_00024"
                     /inference="ab initio prediction:Prodigal:002006"
                     /inference="similar to AA
                     sequence:viral.1.protein.faa:YP_009216490.1"
                     /codon_start=1
                     /transl_table=11
                     /product="holin/anti-holin [Acinetobacter phage IME-200]"
                     /translation="MNYIDQVYAVLIYVWSGLDKLIVGAAATSFVVALLRTKKEDNKF
                     SFIEALLCGIFTAIALVGMSFLGTLTGIIVPETLTAGAAHVVAGFIGWYGTVRTMQYL
                     EGKVSNDSD"
     CDS             26644..27201
                     /locus_tag="AUBFM01_00025"
                     /inference="ab initio prediction:Prodigal:002006"
                     /inference="similar to AA
                     sequence:viral.1.protein.faa:YP_009216491.1"
                     /codon_start=1
                     /transl_table=11
                     /product="endolysin [Acinetobacter phage IME-200]"
                     /translation="MILTKDGFSIIRNELFRGKLDQTQVDAINFIVEKATEYGLTYPE
                     AAYLLATIYHETGLPSGYRTMQPIKEAGSDSYLRSKKYYPYIGYGYVQLTWEENYVRI
                     GKLIGIDLVKNPEKALEPLIAIQIAIKGMLNGWFTGLGFRRKRPVSKYNKQQYVAARN
                     IINGKDKAELIAKYAIIFERALRSL"
     CDS             27262..27570
                     /locus_tag="AUBFM01_00026"
                     /inference="ab initio prediction:Prodigal:002006"
                     /inference="similar to AA
                     sequence:viral.1.protein.faa:YP_009610382.1"
                     /codon_start=1
                     /transl_table=11
                     /product="terminase small subunit [Acinetobacter phage
                     vB_AbaP_B3]"
                     /translation="MAGKKTGASVSRLCLLHELLVDMFIKDIQDAIEGDYPLASADKN
                     VIVTFLKNENITATPDADGMAKLKEELKDLSEAQRAKVDALVTQVESGQFDDLLGPMQ
                     "
     CDS             27580..29517
                     /locus_tag="AUBFM01_00027"
                     /inference="ab initio prediction:Prodigal:002006"
                     /inference="similar to AA
                     sequence:viral.1.protein.faa:YP_009598264.1"
                     /codon_start=1
                     /transl_table=11
                     /product="terminase large subunit [Acinetobacter phage
                     SH-Ab]"
                     /translation="MIDATFRERFKRLRAHVAQYNDRPELIPKEDREMFALMFAGLFL
                     SFRDFAELGMAYLGFKMSEIQEDIADFMQHGYKYRMVQAQRGQAKSTLAALYCIWRLI
                     QRPKDRCLIVSAGGDQADSIALIITRIINQWDILCWMRPDTTRGDRDSAKNYDIHCDL
                     KGIDKSASVSSVGISAQLAGKRADFLLADDIEVMRNSMTQTEREKLALQTREFSAICI
                     HGDIMYLGTPQTKDSIYRELPRRGFSVRVWTGRYPTNEELERYGSGTEIAPMIMKRLL
                     ENPELQTGGGIEGNRGQPTDPNHIGEETLQAKELDYGPEGFALQYMLDTTLSDEMRTK
                     IKLSDIPVVGTGTDSAPEVVQYKCDPTTAYKELTPAMTAFRMYWGIGSDKSVPFEHKV
                     MIIDPAGSGGDEIAFATGAATNSYIYLLSVGGFKGGTKEENLNKVIMKMVTSGIKDLD
                     IERNMGHGTVTQLVVAQIEKLRLKASKGSQDDDFLELLQSYGVTHSELNSALSGVAVN
                     DYFVTTQKERRIIDTISPVTRRHKLVVTSSAIQEDWEYCLQHPMEKRNQYSCFYQLGN
                     ITYDRGSLVHDDRADCVQRLVERLSPFLAKDDEAGAVKRREEEIAEWRRNPMGYTHGK
                     FANTGMRRGSGTTKKFGGRRR"
     CDS             29514..29651
                     /locus_tag="AUBFM01_00028"
                     /inference="ab initio prediction:Prodigal:002006"
                     /inference="similar to AA
                     sequence:viral.1.protein.faa:YP_009216494.1"
                     /codon_start=1
                     /transl_table=11
                     /product="DNA binding protein [Acinetobacter phage
                     IME-200]"
                     /translation="MTEQEIKERLTRNWLVINAAKQLVLFIKEKLNEGKSISTKEDQA
                     Q"
     CDS             29608..29811
                     /locus_tag="AUBFM01_00029"
                     /inference="ab initio prediction:Prodigal:002006"
                     /inference="similar to AA
                     sequence:viral.1.protein.faa:YP_009610439.1"
                     /codon_start=1
                     /transl_table=11
                     /product="hypothetical protein FDI32_gp53 [Acinetobacter
                     phage vB_AbaP_B5]"
                     /translation="MKVNLSALKKIKHSDAVNVIGTLGTIVESAKAVNSVQEYKGKDK
                     VNKGLSGASKALDIAAVILNILK"
     CDS             31096..31299
                     /locus_tag="AUBFM01_00030"
                     /inference="ab initio prediction:Prodigal:002006"
                     /inference="similar to AA
                     sequence:viral.1.protein.faa:YP_009814016.1"
                     /codon_start=1
                     /transl_table=11
                     /product="hypothetical protein HOU36_gp02 [Acinetobacter
                     phage vB_AbaP_B09_Aci08]"
                     /translation="MKQLVDHVQFCIKGEVQSDGSQYVLIEDGGKTYRRKIRYRYFSN
                     YPIEYINFKNTQYQVNTVKSVSA"
     CDS             31790..32308
                     /locus_tag="AUBFM01_00031"
                     /inference="ab initio prediction:Prodigal:002006"
                     /inference="similar to AA
                     sequence:viral.1.protein.faa:YP_009813397.1"
                     /codon_start=1
                     /transl_table=11
                     /product="hypothetical protein HOU31_gp04 [Acinetobacter
                     phage vB_AbaP_46-62_Aci07]"
                     /translation="MNLLITVEDINKAIASISKRGKQLDNDIHVAGVSCLKHCDAHGD
                     STLLDKLVQAMPKGSRKAAFCEWALAYGNVRMLDRENKADKSAIEQGRLFAKDKSKTY
                     DEAGAIANHWVDFKPEPDLLTTFDVHAQVAALISKYNKAINKGVDIEGKADAAKELRT
                     LLNQLETTEVVV"
     CDS             32305..32613
                     /locus_tag="AUBFM01_00032"
                     /inference="ab initio prediction:Prodigal:002006"
                     /inference="similar to AA
                     sequence:viral.1.protein.faa:YP_009610493.1"
                     /codon_start=1
                     /transl_table=11
                     /product="hypothetical protein FDI34_gp05 [Acinetobacter
                     phage vB_ApiP_P2]"
                     /translation="MKSKVELPTLNDGNSRILQHKHTGDIALWSKDNARYVVLVNGGP
                     RKVFMQQGLSYGPQIGDMVEIPATHRMKARNNWLPVPEERWTTQGLYAARFIIWTSDW
                     "
     CDS             32706..33080
                     /locus_tag="AUBFM01_00033"
                     /inference="ab initio prediction:Prodigal:002006"
                     /inference="similar to AA
                     sequence:viral.1.protein.faa:YP_009599190.1"
                     /codon_start=1
                     /transl_table=11
                     /product="hypothetical protein FDH31_gp03 [Acinetobacter
                     phage vB_AbaP_AS12]"
                     /translation="MEPTIKQLQDTIAQLKEALVNWNYVVSQDGVSVQLPITKVSVNA
                     KRGLCFAFFRDYPEWFVVGMWDQLKNPEGTLLYPVGGGAEFVGNPNRWANPKRKELAE
                     RCVPYLQAKLEAALLKEGDTCS"
     CDS             33259..33855
                     /locus_tag="AUBFM01_00034"
                     /inference="ab initio prediction:Prodigal:002006"
                     /inference="similar to AA
                     sequence:viral.1.protein.faa:YP_009818726.1"
                     /codon_start=1
                     /transl_table=11
                     /product="hypothetical protein HOU98_gp12 [Acinetobacter
                     phage AbKT21phiIII]"
                     /translation="MSHIIYGIEPIMTVIAQCLEETLLLQQGQYPIHYSANAEEVPST
                     GKQVHAMWLCAKNFGSPFLVYSGANDADKLYLSPQVNLLYRAVHDHDHAFAYELGRGT
                     TKYEDERHLNCLMARRCYEFALANNDIVLAMQVFFIMYHDTVGQVEYFKEKGTFCEDQ
                     RAETTRRLDECAGYRALKQGRTRIAKAYMLGYMGQCGL"
     CDS             33852..33956
                     /locus_tag="AUBFM01_00035"
                     /inference="ab initio prediction:Prodigal:002006"
                     /inference="similar to AA
                     sequence:viral.1.protein.faa:YP_009203015.1"
                     /codon_start=1
                     /transl_table=11
                     /product="hypothetical protein AVT44_gp09 [Acinetobacter
                     phage Fri1]"
                     /translation="MKGVLTTGLFCLTYVVLSAYEWLANPSKEEHEHT"
     CDS             34114..34512
                     /locus_tag="AUBFM01_00036"
                     /inference="ab initio prediction:Prodigal:002006"
                     /inference="similar to AA
                     sequence:viral.1.protein.faa:YP_009610499.1"
                     /codon_start=1
                     /transl_table=11
                     /product="hypothetical protein FDI34_gp11 [Acinetobacter
                     phage vB_ApiP_P2]"
                     /translation="MDVRLQQVIEQYKDKTTPIRLFYMDDDGTDWLEESGCIGYVAYP
                     KGAVSAHDFELVGAGTVLHNAIGKVVDVQTGRILYQHGSYQNPNLKVVGSHLRGWEIR
                     HPDGRMVAFYRTKGPATRLANYLNGVTNSI"
     CDS             34583..35062
                     /locus_tag="AUBFM01_00037"
                     /inference="ab initio prediction:Prodigal:002006"
                     /inference="similar to AA
                     sequence:viral.1.protein.faa:YP_009599195.1"
                     /codon_start=1
                     /transl_table=11
                     /product="hypothetical protein FDH31_gp08 [Acinetobacter
                     phage vB_AbaP_AS12]"
                     /translation="MTKRNAYPVGKFNNVEWNGNPIYNHKVEQVLRAVLVPDAYVNNV
                     NALSGGFTYNQQPTDHVRVGKSTVRGWCFEPTTNSFLIRLGIKPSALLLRLAQQHLNG
                     VMLLREQGEDLFIPFAALYQAAYLAVFKPELLNKELNAYVSKHGTPKHFAVEVKGAK"
     CDS             35064..35501
                     /locus_tag="AUBFM01_00038"
                     /inference="ab initio prediction:Prodigal:002006"
                     /inference="similar to AA
                     sequence:viral.1.protein.faa:YP_009216507.1"
                     /codon_start=1
                     /transl_table=11
                     /product="hypothetical protein AVT95p12 [Acinetobacter
                     phage IME-200]"
                     /translation="MTTENKYPDFCVANYSPEHFKATKKVLADCGIELRYLMPQENYK
                     PQYDPDNPKGIRVRGNVATVCVTDSGFYAAKVGTPLTIKTRNIYRHVGKLNIFDSAEL
                     TDYSPNAKVIELKPMVEYNPFSVKTSLFKKFLITLKAIINHFR"
     CDS             35512..35679
                     /locus_tag="AUBFM01_00039"
                     /inference="ab initio prediction:Prodigal:002006"
                     /inference="similar to AA
                     sequence:viral.1.protein.faa:YP_009216508.1"
                     /codon_start=1
                     /transl_table=11
                     /product="hypothetical protein AVT95p13 [Acinetobacter
                     phage IME-200]"
                     /translation="MSIKGYSVTQAYVDELQELTNYEQRKREQRERKNIVKERKLDRR
                     SKREAKRNAWV"
     CDS             35666..35857
                     /locus_tag="AUBFM01_00040"
                     /inference="ab initio prediction:Prodigal:002006"
                     /inference="similar to AA
                     sequence:viral.1.protein.faa:YP_009216509.1"
                     /codon_start=1
                     /transl_table=11
                     /product="hypothetical protein AVT95p14 [Acinetobacter
                     phage IME-200]"
                     /translation="MRGYNYIAGDRVYRTVPNSVVPKGTKGTVGSCRMDDTVQVQFDN
                     GRIWYCHSTFIKPLLRVVG"
     CDS             35854..36093
                     /locus_tag="AUBFM01_00041"
                     /inference="ab initio prediction:Prodigal:002006"
                     /inference="similar to AA
                     sequence:viral.1.protein.faa:YP_009599249.1"
                     /codon_start=1
                     /transl_table=11
                     /product="hypothetical protein FDH32_gp13 [Acinetobacter
                     phage vB_AbaP_AS11]"
                     /translation="MKFGKVKVGMRVRVSLNQTGNSFEYSCRGRVGTVTAKESSEHNH
                     KIGNYRPRFTVRVQFDDGSTDWGSALNLEEVKDEA"
     CDS             36083..36283
                     /locus_tag="AUBFM01_00042"
                     /inference="ab initio prediction:Prodigal:002006"
                     /inference="similar to AA
                     sequence:viral.1.protein.faa:YP_009610350.1"
                     /codon_start=1
                     /transl_table=11
                     /product="hypothetical protein FDI31_gp13 [Acinetobacter
                     phage vB_AbaP_B3]"
                     /translation="MKRKNCVAGQCVKVKKKEQDNGWFQTRYRGQFGTIDHVDDEGDV
                     HVKFGDGSIDWGKPHELKKVKD"
     CDS             36283..36507
                     /locus_tag="AUBFM01_00043"
                     /inference="ab initio prediction:Prodigal:002006"
                     /inference="similar to AA
                     sequence:viral.1.protein.faa:YP_009814029.1"
                     /codon_start=1
                     /transl_table=11
                     /product="hypothetical protein HOU36_gp15 [Acinetobacter
                     phage vB_AbaP_B09_Aci08]"
                     /translation="MKVKNCKVGQRVQVKHLIGLDKRYFGAGAVGVITRTEDLRDTEI
                     HVYVKFDGSDKTCERFLYPSQLRKVKGDAS"
     CDS             36497..37297
                     /locus_tag="AUBFM01_00044"
                     /inference="ab initio prediction:Prodigal:002006"
                     /inference="similar to AA
                     sequence:viral.1.protein.faa:YP_009604600.1"
                     /codon_start=1
                     /transl_table=11
                     /product="DNA primase [Acinetobacter phage WCHABP5]"
                     /translation="MLHSSEWIDLARSVPLGQKRRVYHGAENTKAMDVYNNLDSWSCW
                     CHRCHEGGKVWKTHLARETLVQAPIIKHFLNYKQLCTLTELAEKHESKYSRMVVLLQS
                     KGVSTTILQPYRPMYNLEDDRLVFSFEGVDIGRDCTGVSPMKWYKYYKENPKSFVYLQ
                     GKNQFDTREPVAVTEDLFSSMKIKHYSGCSAMCLLGTNFEDEKLNFLSARKPVLALDG
                     DLAGQTAERLISNRLSLFGVPYLRVNIPDGYDPKDLKPNEIKQLFSEL"
     CDS             37300..37623
                     /locus_tag="AUBFM01_00045"
                     /inference="ab initio prediction:Prodigal:002006"
                     /inference="similar to AA
                     sequence:viral.1.protein.faa:YP_009599200.1"
                     /codon_start=1
                     /transl_table=11
                     /product="hypothetical protein FDH31_gp13 [Acinetobacter
                     phage vB_AbaP_AS12]"
                     /translation="MTLNYNYIRLNANSRSEFVLAIQHAENNGFPVHPTHVPKIARYN
                     GGPCVVNVHLKLDATGINITRFDSYNPPNALNVTTLEQFKHAVNCFCHDGYLNDENLG
                     DIHAI"
     CDS             37613..37930
                     /locus_tag="AUBFM01_00046"
                     /inference="ab initio prediction:Prodigal:002006"
                     /inference="similar to AA
                     sequence:viral.1.protein.faa:YP_009599252.1"
                     /codon_start=1
                     /transl_table=11
                     /product="hypothetical protein FDH32_gp16 [Acinetobacter
                     phage vB_AbaP_AS11]"
                     /translation="MLYNGINIDVNAEQHKVIVDFLNSQDNQGFENFMPYGSDGANVE
                     IWWDSWYQHPEFSGIDGPSLNDDGSRNIVTEDSYDAKSPDDFINAFNHWKEHGVLDSE
                     VFK"
     CDS             37930..38172
                     /locus_tag="AUBFM01_00047"
                     /inference="ab initio prediction:Prodigal:002006"
                     /inference="similar to AA
                     sequence:viral.1.protein.faa:YP_009216514.1"
                     /codon_start=1
                     /transl_table=11
                     /product="hypothetical protein AVT95p19 [Acinetobacter
                     phage IME-200]"
                     /translation="MAILRVVPKTPAECNQLISILHSKRLEYLSCYSSKPTSVIKPNE
                     PVCIWANLCIYEANRDGEFPHRAQTITVNQVYKALK"
     CDS             38185..39483
                     /locus_tag="AUBFM01_00048"
                     /inference="ab initio prediction:Prodigal:002006"
                     /inference="similar to AA
                     sequence:viral.1.protein.faa:YP_009598241.1"
                     /codon_start=1
                     /transl_table=11
                     /product="putative DNA helicase [Acinetobacter phage
                     SH-Ab]"
                     /translation="MSDREPIDRNVLHALSDKKRFDLLYTSVPKDMLDANTVRLLDWF
                     GVYFKEYPEHQYVDWSAFDTLVKLKSNMTKEQITAMAALTTLLRKPVSEDIIKSTCDN
                     LEVLRYEGEVGMILKRFQSGEEIDLASELEVATQTHKQRVTTQVEALWCDTDIAELID
                     LSADDSGYKFDCLPDVICDDLKGVTAGKNIALAMPTNAGKTSLFCAIAKSFAVQHKDL
                     VEAGEVEFQPILYLINEGTAEDIMPRVYSTVLGVDSSKLFEMRKELGGDGLREAYKKV
                     VGRTDAIRLVNIHGATTADVNKLISKHKPFCVITDMTGRIRCVGAQAANDVQQLETVW
                     DTMRQFAAIHKMIHIGSIQVSAEGMDMLFPPLSALQNSKTGVQTTLDLAIFGGAWMQP
                     TEDIEYQRGISTPKNKLKRAGKKSYLKAETFFNPDLNTWK"
     CDS             39480..40223
                     /locus_tag="AUBFM01_00049"
                     /inference="ab initio prediction:Prodigal:002006"
                     /inference="similar to AA
                     sequence:viral.1.protein.faa:YP_009216516.1"
                     /codon_start=1
                     /transl_table=11
                     /product="DNA binding protein [Acinetobacter phage
                     IME-200]"
                     /translation="MIMNRFKVGDQVRCCNSFGCETLRNGRVYTVTIVRDNTIGLDNG
                     FGTFYNANRFVLFKAGKQEVKEMKQEQRVIATRLKGGSDLVIGHSYVGVWHQLAGVVT
                     IAEQNYHDAHFSLEVPLTPEKVFEAIRAGETLELFNQIRQDWQRVGNPRCLSYGGIES
                     GIFRIAKQYVDFFGHKVPAPIKDGRKHTGDFYGVSFSKNTVYRCGKQQAIQNMDDGTA
                     FYWASEQDADIVRKLIRQPFANKTEVPNV"
     CDS             40220..41194
                     /locus_tag="AUBFM01_00050"
                     /inference="ab initio prediction:Prodigal:002006"
                     /inference="similar to AA
                     sequence:viral.1.protein.faa:YP_009610461.1"
                     /codon_start=1
                     /transl_table=11
                     /product="DNA ligase [Acinetobacter phage vB_ApiP_P1]"
                     /translation="MSHDLIEEYLAKTKNPVQLVKHFDEVPESKIEYPLIGQIKYDGV
                     YILIVVSGGTVRAYSRTGKEYYHELYDTYYFLSLQDLEDGIYIGELVAPTITLEELSG
                     LVSTNRKAEWGTADIEAMERSYVMLHDSLDFDEFLSGKSVWDYDDRYRDLRRMLKRAN
                     LEQYLVSNVDVHSKEDAERYADEQIKLGHEGAVFKQDLDWVAGHKGYRAMKIVRGLSL
                     DLLCVGVEYGKGKREGQIAKLKFSYKGSVFSADLGKGWTDERRIELTKAYESGFHPVL
                     TASEQGCTEPDPVHKIWEVKALQESSTGKALRLPKVVRVREDKEEPDA"
ORIGIN      
        1 ataaatataa ctataataat atacataagt aatattatag tattcttatt tatacttctt
       61 cttataaaca tacttaaagg taaataatat ggcatggtta atccacgact atgaaacaga
      121 gaactacgag tattgtggtt ctttagcaag tccacattgt cctgagaact acattgtagc
      181 tactggttgg gcaattgata atggaccagt acagagtctt tactttaaca ataaggaaga
      241 aggtttaact tctaactggt tggaaaaagc tttagaaggt cagcaagttt atgtagccca
      301 caatgctaca tttgaaatcc attggaacct taaatactat ggtgatgtgt tccttaattg
      361 gattaagaat ggtggtcgta tttggtgtac gcagtttgca gagttcttaa ttacacatca
      421 aactgaaatg taccctaagc ttgaagattg ttctgttaag tatggtggta ctaaaaagat
      481 tgatgcggtt aagttacttt gggaacaagg ttataagact tctgaaatcg accaagcatt
      541 gttaatggaa tacttagctg atgaacatag cggtgacgta gcaaatacac gtcgagtatg
      601 ttttgctcag gtagcgtaca tgcaagaagt cggtatgtac gaaatggcta agatgcgtat
      661 ggatagttta ttgtttaatg ctatcgcaac gtataacggc ttgtacgtaa acatggatgt
      721 agctaagaag aacatggatg agcagtacaa acgtattgca gagttacaag aggatgttcg
      781 tagttatcta ccgaaagatt tacccgagga gttagagttc tcattcacct ctggttatca
      841 catgagtgcg ttcttatttg gtggtacgat tacctacgat aagaaagttc cttacgaccc
      901 tcctaagttt gaacagattg aagcttatga atatacccat cctattacag gagttaaaga
      961 atatatacca ataccacctg aaccacatgg tataagtcca cacataacct gttacaaagc
     1021 aggtaagaat aaaggtttac ctaagacatt taagatagac tcagatattg aaaaacttaa
     1081 atggggtaaa ggaacatacc gctttgaagg tttggtaaac ttcaatgaac tacctaagca
     1141 tgtatctgaa cagttcacag gtgatcgtgc agagttcaaa ggtaagcgtg tacatacagc
     1201 ttgtggtact cctgtatatt caacaggtga tgatgcttta gacttagtag ctaagttcac
     1261 agaagcagca cagccgttac gtgatatgaa gaagttaatc aaagatacta cgacatatta
     1321 tcttgttgaa gatgataagg gtaagcagtc gggtatgctt caatatgtgg aaccaaatgg
     1381 tatcatccat caccaattaa acaactgtgc aaccgttaca ggtcgcttat ctggttctcg
     1441 acccaatatg cagaacatac cccgagatgg cacaagccga gtcaaggaga tgttcgaatc
     1501 gcgtttcggt aaagaaggac gtattgttga ggtcgattac tcagcacttg aggtcgtaac
     1561 attagctagt atctcaggag ataagaactt acttcaacag ttaattgatg gtacagatat
     1621 gcactgctac cgtttagcag gtgctttagg agaagattat gcaactgtgt ttgagaagtg
     1681 tcatgataag tctcatcctg aacacaagaa atataaacaa ctacgtaccg atatcaagcc
     1741 tcgtgccttc gctaaccaat acggggcttc cgctatgggc attagcttct caacaggatg
     1801 ttcacttgaa gaggctgaac agtttaaaga gacagagcgt aagttatttc cagagtcttc
     1861 cacatacgct gaacgagttg tacgtccgca agtcgaacaa aacggactca cagtcccaat
     1921 ggaatcagaa ctcgttaacg gtgtatggaa acacttccga cgtggattct ttaaagctaa
     1981 cagtggaacc tgctatagct tccgtcaatt tcccaagtac gttaagggtg taggtgagaa
     2041 atatgattat aaagacacac agcttgcaaa ttattggtgt caaggtgaag cgtcatttat
     2101 tgtgcaagtc gcatgcggtc gggttattag agaacttatt gctcggaact tcgctggcgg
     2161 tttggtgtta cctatcaata ctgtgcatga tgctatatat ctcgattgtg cgaccgaatc
     2221 tttagcgaat gagtacggta aactcgtaca ggaaattatg gaatcaacac ctaagtatat
     2281 ggctgagatt ataccagcat tgaaagagtg gcgatatgat acaacaccgt tcccagcagc
     2341 agccgagtac ggaattaata tgatggataa ggtagatgtt acttaatgaa gacatagaat
     2401 atgctttgaa gacgttctat ctaaacagtc ttagtggtga gcgcttaaag cactgtttaa
     2461 cattaatacg tcaaacaggt tcggtaagag taccgctacc acaacgcagt aaatatagac
     2521 gatatgaatc agttccagtg gctagaccaa tgaactgcat cacaattaca cttgacgatc
     2581 tttatgaaat tttaggagta tcagtatgaa cgcattatta gcacaagcag cagcagcaat
     2641 cgaagcaggt aaagtacaat tagacatgac tgaaactaca gcaggtggtt ttgagaaacg
     2701 tctgttaggt gaaggtacag cgattgtaca gttcacacaa tatattgatc atggtattca
     2761 gaaacagaaa ccattcaaag gtcaacctaa gaaaccagct aagactgctt ctttaggatt
     2821 ccacatcctt gcgggtattg gtactctccc tgatggtaca aaagaaccat acgtacaaga
     2881 cggtaagctt gaaaagattc gtacacgttt tgacgttgtt ttacaccaaa acgaaaaatc
     2941 taacgctgtt aaaatcttca atgcattgaa ctatgctaag gatgcaacac actttgtaca
     3001 gaaacttggt agcatttact tattatcaat tggtattgag aaaggtaaag acggtaaaga
     3061 atataacact tatgacttct ctcaactaca gaagccaatt gctaatgcaa tgactggtgc
     3121 tatgtatgaa gcaggtaagg atggtgtagc agatacacca gcagaagaat atcaattgtt
     3181 cttgtgggat gcacctacta aggagcaatg ggattcaatc tacattgaag gtgagtacga
     3241 gaagaaaact aaggatgcaa atggtaatga agttgtcgag aagaaaagta agaacttcat
     3301 ccaagagaaa atccgtagtg ctacgaactt taaaggttca ccaatcgacc tattgttgat
     3361 tagtcaaggt gaggatttac cagcacttga ggctgaggtg gaagaagcag accctaatga
     3421 ccaacatgct gaggaagata agacagatat tccagcagtt ccagtagcag acatcccagc
     3481 agttccagcc gtttaagcct acttacaacc aaattataag cctccttcgg gaggcaacct
     3541 ctaggagatt atatgtacac ttatatcgaa gatgaagact ttcaaccagc aacaccaatg
     3601 aattgtccta attgtggatt agtagcaact tatactggaa cttgtcatta ctgtggggag
     3661 aagtgcgaat gagtttaaat gttgagagta accgtgcaag tggtcgtaca actcgtatga
     3721 tcctaaaggc tgctgagtat ttagttaaat accctaataa acgtgtagtt attgtagggc
     3781 atgattatta ttctatgcgg tggttgaagc agcatgcaga aagtatatta aatacaacat
     3841 tagcggaacg tattagttat aaatgtgtgc agcaaacttt aggacatgat atacaggaag
     3901 aaaactactt ctttgatcat cactgtttct atgctaaacg tcagcgatta atttctgaat
     3961 tagaatttgt taataaacat tatggacgtt gggatgaata atattctagc acgctttggc
     4021 gtaacctccg acagtatctc taaagtggat acatacaaag caggtcatca aggagatgtg
     4081 ttattacatg atggagatag tgactgttat tacgtatgca ctcagtatcg taagatgcaa
     4141 actattctta ataacttcga gattgctatt caggaaaaga tgttcttaac aggtgcgaca
     4201 actgcacgag ttcatttaac tccgacaggc tgtgctaaga acggacgtca tttactgaat
     4261 acagttaaac catatcaagg caaccgagaa ggtaaacaaa aacctgctaa cttagaagag
     4321 ttgcgtaata ttgcacctga gtatttcaaa gatcatccta caatcaaggt gttcagtcac
     4381 tatgatattg aagccgatga tgctttaatg attgaccatt atcattatca gaatggtatc
     4441 ttagtgagtg cagataaaga tttgcaaata tctccacaca aatcctataa catggacgaa
     4501 ggtaagttcg aaacactact taaaggtgat cgttttgggt ggattgctaa gaaagagtgg
     4561 ttgacgccaa gtttaaaacc tgcatctaaa atcgttggta aaggcacaaa gttcttcttt
     4621 gcacaattac taatgggaga tgtagcggat aacgttaaag gtatcattaa attgaacggt
     4681 aaggcttgtg gcgaggcttt agcgttaact accctagaac ctatcaagga tgagaatgaa
     4741 gcctgtaacg tcgtcctaga cggttatagg gctatcaatc aaaacgtact accagaagca
     4801 gaagctatgt ggttgttacg taatcgtgaa gatagtgctt ataagttctt aaaggaacat
     4861 gatcttagcc cagcaaattt acaattctta gaggattgtt ttggtagtga ttggaaacgt
     4921 atagaggatg aatcttatga caactaaagt tgagttacca gaagaaattc aaaatgtttt
     4981 gagttggtta aaagataatg gttttacagc agcattggtt ggaggttatt gtcgtaaact
     5041 taagtatggt aaagatactt cggatataga tattgcggta cttgttgaag atatagagga
     5101 tgttgaagag cttcaagcag agtttggttt accagcacac tctcaacaca tattaactaa
     5161 agctgaacgt tccctatatg agggtcacac aggcttcata gcagactggc gagaaggtaa
     5221 tatcaatatc attgcgtacg ataagtacag ctatacggac ataccagcat tagttcaaag
     5281 cttcgacttt aactttaaca tgtggtatgt agatgaggat ggtactttaa agaaccctga
     5341 cccattcgta gaggtacata aggtacgctt aggtaactca ttaggtagtc gtccaagtgt
     5401 agcacgatta gcccgtttct ataatgagtt cagcgcatgg gattggaaat tagccgatga
     5461 gcaactacaa tccgagaaag agatattcgg gaatttatta ggatgacagc acgtaagatt
     5521 tccagaggtc aactaagacc tattgctatg aagctctata aggagcaagg tgagaagtgt
     5581 ttactatgtc acaagccaat tgactttact aagatgggta gagattcaga ttacgcagtg
     5641 gaccatgacc acgtgacagg tttaatacga ggtacacttc atcgttcttg taacgctggt
     5701 gaaggtaagg taattaatgc agtaggttct tggggcagta agtctaaaga gcatgcagca
     5761 atccgagagt ggttgcagaa tctacttaat tattatgatt attgtgatgc acatccaacg
     5821 actatgattt acccaagtca caaaacagcc gatgagaaga aagaagctca gcgtgtgaag
     5881 cgaaatgcag cagcacgaaa agcacgagca gtagttaaac aacgtaaaca gaaaggtgag
     5941 taatttatgt ctaaagtagt attcagcagt ttaaaagaat ggaaacaacg tgcccttcgt
     6001 atgcactttc aaggtctaac tagctcagaa attgctacag agttaggtat ttctgatcga
     6061 actattcgag ataacattca gaagttagct catcgtgttg acaagagtgt agcattgaag
     6121 atgcgtaaac ctacaatctt tgtaattggt gatactcagg ttaaacaagg tattagtctt
     6181 gattatatac actggattgc aaactatatc aaacttaaac agcctgacat tattgtacag
     6241 attggtgatc attatgatat ggcatcgtta agcacatatg ataaagggca acttagtgca
     6301 gaaggtcgtc gctttgtact agatattgaa gctggtgatg aagcgctagg tattattgaa
     6361 gattatatcc gatctgttaa aggttataac ccacgtaagg ttgtggtgtt aggtaatcat
     6421 gaagatcgta ttgatcgttt tgttaagact cacccagaat ttgaaggtct aatcggtaca
     6481 gataaattag catttcatga ttatggttgg gaagttatcc cattcttaaa accacataat
     6541 atctgtggta ttcactttgt acattacgta attaacgtga acacgggtaa accactaggc
     6601 ggtaatcttg atctacgtct taagacagtt ggtgagtctt tcgtaatggg acatcaacaa
     6661 atgtatgctt atgcagagcg tcaattacct atgacaggtc gtaaacagtt tgcagcagta
     6721 gttggtgcat gttacgtaca tgacgagcca tataaaggtt ggcagggcaa tcaccacttc
     6781 cgaggctgtt taatgttgta tggttgtgct gatggttacg ctatgcagaa gaaagttgaa
     6841 cttgaacata tgcgcgaaat ttacgaagga gaacatgctt gatgagttat aagataggtt
     6901 taattggact tgctggggca ggtaaagata cagtagcagt tatcttacaa gaggctttaa
     6961 aagaaagagg tcaagtgttt gaaattgatc gttatgcagg tttacttaag gaagcagcgc
     7021 gtcaagtatt cggtgagaac tttgatgacc gtaatgtgaa ggaggtggat aagttcgtag
     7081 atttatgtct agcggataag attatcgatg ctactgatta tgtgtacctt aagcttaata
     7141 gacctgatat tgatttagat gagtggaatg agttatgtaa aaaacatatt gactcttgta
     7201 cttggatgag tcctcgtaaa ttccaacaat tattaggtac agaagtaggt cgtgcgcttg
     7261 atgaaaacat ttgggttaat tatcttaaga atcaagaccg taatctaatc atccctgatg
     7321 ttcgttttgg taatgaggat gtggacttca atatcctaat tacccgacac cctgtaccgc
     7381 aaggtaaact acatgcttcg gaagtctatg cagccgaact acagctatca gataaccctt
     7441 atgattacgt agactatgta attcataatg atggttctat tgatgacctc aaacgtaaag
     7501 ttcaacagtt agtaaacaaa aaaaaaaatt aaaatttagg agatgtaatg tctgatctat
     7561 accaacgcca aatagctctt gaagaatcat acagtcacga tagtatcatt gctggtcaga
     7621 agcaggtact agatgcatat cagcaaggac gtgctgctga cgtaggtaca ggtcgtatcc
     7681 tactagctaa agcatttgaa gttggtgtag aggctttaaa tgctgctaag aaacaaaaga
     7741 ttcggggtgt tggcggtaaa tacttaaaac tactttctat agctgaccca gaagttttag
     7801 taatggctgc attacgtgat attattaatg catgtgctgt acctgaacca gtgtctatgc
     7861 agaaagtact tacgggtatt ggtcgtatga ttgagtcaga gtctatgttg gtatttatgc
     7921 aagagttaaa ccctgcatat actgacaaga ctatccagta tttagacaac acaggtacaa
     7981 aatcagttac ccaccgttat cgtacattct tagcaggttc taagtctatt caactagatt
     8041 gggaacagtg gtcacaagag gagcgtatag gtgtagctaa gttgttggta agttgtttat
     8101 acgacgctac aggattattc caatgggcta aactggatag cggtatgtac cacattaaag
     8161 cttctgaacc cttagagaag cactttcagg atgcagcgag tgcagcgaga gcagttgtta
     8221 aatacccgcc tatgttgatc aaacctatgg attgggaagg acagtataac ggtgggtatt
     8281 taactgaatg gtttaaacat aactcaccta tgtgtggtat tcgctttatt aagaaagagc
     8341 acaagcattg ggttattgat aacttaaaca atggtgcaga gctagttaag gctgcaatga
     8401 ataaagcaca gtctgtacct tacaggatca ataaagacat cttagcaatc ttacgtaaag
     8461 cggttgctat gcgtgtaggt attttaggtt taccaagcca ccaacctgca ccgaaacctg
     8521 catttccatt tactgatgat tggttaaagt cagaagctac tgaggaagaa ttagatcagt
     8581 tccaattctg gaaaggttta atgagttcat ggtatacaca agaagctaaa cgtgttggtc
     8641 gtcaacatgg tatcttaagt cgtattcaag aactggttaa atatcaggac gaagaacgtt
     8701 tatactttcc aacatttatt gattggaggg gtcgtcttta tttccgtagt agtattaacc
     8761 cacagtccaa cgattgtatt aaaggttgtc ttgaatttgc agagggtaaa cctttaggta
     8821 aaactggact taaatggtta aagattcatg ttgcaaactg ttgtggttat gataaacatg
     8881 atccagattt gaaggagaaa tggtgtgatg ataactggaa ctacattcag aattttatca
     8941 ataacccgtt tgatgtcgac gcacccgaac ccgacacagc ttttacttta ttacaaggcg
     9001 gtttggcact ccaagaagcg ctatctttgg acgatcccac aacctacgta tgtcatgtcc
     9061 cagtcgctat ggacgcaact tgttcaggac tccaacatct ctcagcgctt actagagatg
     9121 aagttggtgg actttacacg aacttattag acaacggtga agaccagaag tctgatattt
     9181 atatgcgtgt agcgcacata gcagatgagt ctaaactaga attagctgat tctcctgctg
     9241 tacgtcagta ttgggtggat aaacccatta gtcgtaatat ggcgaagaaa cctgtgatga
     9301 cttacgtata cggttcgaag ttattatcaa ctattcaagg cttagctaat gatatgtatg
     9361 aagcaggtat ggatgagatt cagttagatg gtaagacagt ctttacttac aaccgattag
     9421 ctaaaccagt tggtaaggca ttacgtaaag gtgtcgaaga tactgtacct aaatctgctg
     9481 agatgatgaa ctacttgcag aatgttgtac gtaaaaataa agctgatgct atgcgttggt
     9541 ttagtccagt aggtgttcct gttgtgaatt gggcagaggg tatggtgact aaacttgtag
     9601 caattcgttc gatgggaata tccagaattg cttatagtta tccagataac caatataata
     9661 ccttaagagc agctaacggt attgtaccta actttgtaca tagtatggat agcagtcact
     9721 tatgtttaac tatcttagat ttcgatggtc aagttctacc gattcatgat tcatttgcaa
     9781 cccatcctag tgatgtggaa gctatgcatg tatcattacg taggacattc attgaaatgt
     9841 atacacaatt cagtattgaa gacttcttaa agtttaacaa tattgatctt gaagagtaca
     9901 caccaccact tacaggtaac ttagagttat cggaaatttc taaatcccgt tatatgtttg
     9961 gttaatacta agcccatgtg ccttgagcat gtgggctttt ttttttgaag ttacacttat
    10021 agaagggaag gaacttattt gaagttacac ttatagaagg ggagaatgaa tgagtgcaag
    10081 agacattcca ttattcactc aagagcaata tgattactta gataagtatt gttttgcaga
    10141 gaatacagaa ctacttacac cagacgaatt aatctataaa gctggtcaac gtagtgtaat
    10201 gtataagata caaacattaa ttaaccaaca aggtcctaca ttggtccgta aggagattaa
    10261 acgatgagct ggttaagtaa agctttaggt agtgttatga gtatatttgg tattggtggg
    10321 caggatgacc tcggaaagaa gtatgaggaa gaaatgcgtc gtcaagcaga agctcagaaa
    10381 ctccaacagg ctaacgaaca gaaagaagta acacaatttg atgatacagg aggtactacc
    10441 tttacaggtg cagacggtcc tcgtaagaaa cgacccacag gtggttattc aagcttaggg
    10501 attaatgctt attaggaggt tttatgaagt ccaaaggaaa tgattttaca aagactattc
    10561 gagctttgta cgatgaatac acggacgatt ctttaaaaac aagattagaa atgtatgcac
    10621 tttggactct acctagcgtg ttcccgacag gtgagattac ggtagataat ggaaatgctg
    10681 agattgagca tgactaccaa agtgtaggtg catatctagt gaatcggtta gcgtcacgtt
    10741 tagcgagtac gttatttccc gtaagcacat ctttctttag aatcgaacct agtcaagagt
    10801 tgaaagactt agttgataaa cgtggtacga gtacccttat cgacttagag aacaaagctt
    10861 gtcgtcgttt attcttcaac gcatcttatg cacagatcgt gcaagcactg cgtttactta
    10921 ttatcactgg tgaagtttta ttacttcgta gagataatcg cctacgtgtt tttagtttaa
    10981 agaattatgc gttactacgc aacaatgtag gagaagtact tgagatcatc acacgagaac
    11041 ctaaacgtta tcgggaatta gatgctgaga ctcaggaact actacaagat cgtaacgagg
    11101 acgagaccct tgatctttat actagaatcc gtaagcgtaa tatcaatgga gtaatctcat
    11161 ggaagattac acaagaaata gatggtgtac gtttacctaa ctatgaaatc tatcgagata
    11221 agttatgccc atatatccct gtaacatgga gttatatgaa tggtgatgct tatggtcgtg
    11281 gttatgtaga ggagtacgca ggtgactttg ctaagttatc tgaactctca caaggtttaa
    11341 cagagtacca gattgaatca ttaattattc gtcatgtgta taatgcacag ggtggttttg
    11401 atgtagaatc tgctgtgaac tcacgtaacg gtgattggat tagtggtaac gttaatgctg
    11461 tacagaacta tgaatctgga tcatatcaaa agatgaatga ggttcgatta ggtttagaag
    11521 ctattatgca acgtctaaac gtagcgttca tgtacacagg taatatgcga gaaggtgatc
    11581 gtgttacagc ctatgagatt gcacgtaatg ctgatgaagc agagcaagtc ctcggtggtg
    11641 tgtactcaca actatctcag aatatgcatt tacctttagc atatctatta ctctatgaag
    11701 ttcgtaaaga ctttattcag gcgattgata gacaagaaat cgaattaaat attctaactg
    11761 gtttacaagc attatcacgt agttcagaga accaagcttt attagtagca gcaaatgaga
    11821 ttgctacagt tgcccaagta ttctcacaag taagtaaacg atttaatctt gatgctattg
    11881 tagataagat tctactgtct aatggtatcg acatttcaga gattacatac agtgaagaag
    11941 agatgagagc taaggctatg gaagaacaac gtgcagcaga agcacagcga caacaagtaa
    12001 tacaacaagc tggcgcacag ttaggtggta atcaattaga aaatacacag gctgctcaat
    12061 tggcagcagg tattcaatag gagtatttat gagtgaattt aatcaaggtg gtggtcaagg
    12121 gaaccctcaa gaaaatacac caagtggtgg acaaggtaat ccagcaccac aagaatttaa
    12181 tcaaggtgga caaggtaact tccaacagca atttaatcct aactttaatc agggtcaatt
    12241 cgggttccca cagaacccag cttaccaagc accacaagtt aatccaacac ctgcaccagt
    12301 tgaagataaa acgcctactc aaccagctaa ggtgtacaca ccagaagatt tcgaaggtga
    12361 tagtccgttg gatgttagca ttaaggttgt atcggctaat gctggattaa gtgaagaagc
    12421 gttcggagca gctattaaga atgctgtaca gtatggtaat gctgacttaa ttgatattgc
    12481 aacattaacc aaaggtttag aacctaatat tgcagcacag gtggtagcta cggctcgtgc
    12541 agcttatcaa catgctacac aacttaaagc acagatcgta cagaaagcac atgctgctgc
    12601 tggtggtgct gagcaatggc aagaggctat taacagcttt aacacatccg cacctcaaga
    12661 tgtacgtggt tacgctatct atcttgagag tattggtaaa caagatgaag ctatccaagt
    12721 tattatgaac catgttcgcg gtactggtct agttaattct aacaacggtg cattgatcaa
    12781 tggcagtgct ggtggtacag gcggtaaagc tatgtcacac caagaattct tggtcgagtg
    12841 gggtaaatta gatcgtcaat atggacatca attatactca aataaagaag cacaattaaa
    12901 gattgctgat ttacagcgtc gtcgtgcttt aggtaaacaa caaggtattt aataggagat
    12961 ttataatatg gcaggtgcta attacttcgc agatggttca acacgcttcc actggggtgg
    13021 tgatgaatct aatatcgacc aacatttaga aatttatgaa ggtacggtag atactcagtt
    13081 tgagtataca caaattttca aatcattgtc aacacagaaa tctgtggctg aacgttctaa
    13141 ccaaatccgt attgaccgtt taggtgcttc ccaagcatta taccgtcaat ctggtgaaga
    13201 cattctcgat caacgtgtta agtctgataa acttaacgta gttgtagagg ctatgctgta
    13261 tatccgtaac cctgtcgata agatggatga atggactgca cctagcttct ggactgagat
    13321 gggacgtaac aacggtacta cttttggttt agagtacgac caagcacata tcatccgttt
    13381 acagaaagcc ccagcttgga cagcaccagc gcacttgaaa gagcatggtg agttccacga
    13441 cggcttcttc gttcctgtaa cgcttaaagg tggtgataac ttaactgatg ctgagttaga
    13501 gcaaaatgct tctgcacttg ttaaagctca tgctaaggct cgtgatacat tagctaaacg
    13561 tcgtgtacct ttacaggaca tggttacttt agttgacgta gatacgttct cagcgttgtt
    13621 acatcatcct aagttaatca acaaggatta cacagcagaa aacggtgact ttgctaaccg
    13681 tcgtgtggtt aaagtgaatg gtattcctgt agtagagaat actgcattcc ctacagcagc
    13741 tattactggt cacggtttat ctaccactga aaatggtaac gcattcgacg taactgcgga
    13801 agagattaaa ggtcgtatga tcatcttctc taaagcgtta tctcttgtga ctgtaactgc
    13861 tcaagagtgg actgttgaac cgtggtatga cccacgctct aagtctaaga ttcttgactg
    13921 ctactctatg ttcactgtag atgtacgtcg tccagacaca gtaggtgttg ttcgtattac
    13981 tgaacaaact acaccttaat aactataaca cggagggctt aacggctctc ctttctattt
    14041 aggagattca aactatggca ggtgcattat gtgaaccaat cgtatcttta gcattaactc
    14101 agacttttga ggatacagct atcgcagata cacaagcaca gatggctgcg ttattagagc
    14161 aggtacgtgc attacaggct aaggtagagg agcaggataa agccccaaca cgttctaaga
    14221 cagcagctaa agctgagtaa taggaggtga tatggctggt gctattagtc caccgattgt
    14281 ttcagaagct attacaggtg gttcatctga tccacagttg gatgctattc aaacttctat
    14341 tgatgaaata aagactgcgg ttgcagcagt taaaacggtt gtggattcga acaagacaga
    14401 gcttgctact gttaagacta acgtaggaac tattaatacg aataccaata caatcaaaac
    14461 agatgtcggt actgttaagg ctgacacagc aacaattaag gctgatgtag ctgttattaa
    14521 aactaacact acacctgctg ggtaaactcg aaagggttta ctttaagata taaacgctcc
    14581 gatagacacc gttctccata aggatatgcg acacggttac taggttttga ctcctagacg
    14641 tttatatctt aaagtaaatc aacataacaa ggaggatgta cttatgactc tacttgaagc
    14701 tgtaaatgct atcctacctt atttaggaca gcatgttatt acgcgtgtag aagattcacg
    14761 aaaccctaca gtatctcgta tcgttgcagc tattgacagg caacgtaaga gtgtacttgc
    14821 agagggtcac tggtttaacg aagttcctaa taaggtacta ttgttaaata cagacaagac
    14881 aattgatgta ccgcttaata ctttagctat ttatggtgtt accaaacgtg tagctaaacg
    14941 tggtcctaaa ttgtatgata ttgataatga cacacggtac tttactggac ctgttaaagt
    15001 taaggtcatc tatgattacc catttgaaga actaccagaa tatgctgcac agtacattac
    15061 gtatttagca ggtatcgaag tatacgtctc tgattatggt gtagagaacg ctatacaact
    15121 tatgactgaa cgtaaagaag ctaaccgttt attattagtt caagagaata tgcgtaatcg
    15181 tagatggaat agtaatgacg ctgctatgcg tcgtagtcgc ttccaacgat atttaagacg
    15241 ataggagtta ttatgattct tgagggagtg tacccgtcat tcttgaaagg tgtatcacag
    15301 caaacacctc aagagcgtag tgacggacaa ttaggcgcac agcttaattt attatctgat
    15361 gctgtaacag gtttacgtag acgtggtggg gttaaattcc aagccaagtt aacaggtatt
    15421 cctaatagta gctatatacg tttaattgac atcaatggtg ttaattacat tatgatcgta
    15481 gacacggtta caggtacttt gaagatttat aattttgatg gttccttact taaagcacat
    15541 caaacagatt accttaaggc ttctaatggc aagtctagta tccgcagtac agtctcacgt
    15601 aataattgct ttgtattaaa tacagaacaa gttattacta agacacctac gggtggtact
    15661 aatccaacac ctaatccaag tactatgggt tatatcagta ttcgctctgg tcaattctct
    15721 aagatgtact ctgttgtgat taaatctgga gactacactg taaacctaca agcagcgaca
    15781 tctagtagtg aggcagagca cgcatctcct gagtatatgg caacatggtt tgagaatgct
    15841 atcaaaggtg acgtaacact taatacacgg tacacagtaa gtagagatgg tgctacagtt
    15901 gcactcaaag ctaaatctga cactgatccg aatttattgg ttattgaatc aggtacaggt
    15961 agtactttta tacaaacaag taacgctagt cgtgtacaag gtaagcaaga catcattgct
    16021 aatctacctg atttattaga taagtatatt atagcagtag gtacagtagg taactcctcg
    16081 tactatcagt acgacgctag gactagtact tggaaagagt gtggtattta cgaagcccct
    16141 tataagttca ctaacgaacc tatttattgg tattttgatg ataccgatac tattcaagtt
    16201 aagaccttag atattcaacc acgtacagca ggtgatgacg ataataaccc attaccgaag
    16261 tttgtggatt ttggtatcac tggtattagt gcctatcaat cacgtttagt acttcttagt
    16321 ggttcctatg tgaatatgag tgctacagca gactttaatg tatatatgcg taccactgta
    16381 gaggaattac aggatgatga tcctattgag gtgtctagta ctgctttaag tgctgcacag
    16441 tttgaatatg ctgttccata taataaagat ttagttttat tggctcagaa tcaacaagct
    16501 gttatcccag ccaatagtac tgtacttaca cctaagacgg ctgttatcta cccaagttca
    16561 aaagctaata ttagtatggc tagtgaacca caggtagtgt ctcgtagttt gtattataca
    16621 tatcaacggg gtacagatta ttatcaagtt ggtgagatga ttcctaatga ttatgcagat
    16681 gctcagtact atgcacagaa cttagcagac catattccgt tatatgctac gggtgtttgt
    16741 acttcaatca caggtagtac tacagataat atggcagtgt tcagttcaga ccagaaagag
    16801 ttacttgtac accagtactt gtgggcaggt gaagaccgtc cattaatgag cttccataaa
    16861 tgggaattac cttatgatgt gcttcatgta cagttcctac aagagtattt agtgctgttt
    16921 atggatgtcg gtgatgatct ggtagttggt actattaatg tacagctaaa tcaactagat
    16981 aataaaccta tcccattctt agatatttat caatacgtag atattgtgga tggggaaggt
    17041 acattacctg agttcctacc agaaggtgag ttagtagctg cggtatatag ttctgagact
    17101 atgcgtcatg ctatggttca atatgaaatc gaaggtacta agattaagtg tcaattcaat
    17161 ggacgtattt atctaggtgt accttatgaa agttcactca cactaacacc tccttttgtt
    17221 aaagatgata aaggtcgcgt agttgctgga agtaatagta cagtagttga tcttacaatg
    17281 acattcaaag gtacaggtga gtttgagtac catgtttctg atgcctatgg tgatgtgttt
    17341 gatggtgaaa catccgcaca ggcttggtca gaagcacaac tagggtatac gcgagtaaat
    17401 acagttagtg atgttaaatt cccgtgcggt acattattaa gttcgacaga gtttagtgtt
    17461 agaactactg gtacaaccga gttaaacatc attagtacta gttataatat ccgtgtacca
    17521 aacagaggac ggagacgttt ataatggcta tgaacatgca aggcggtatg cagggcgcac
    17581 aaacaggtgc atctatcgga agtaacttcg gtccttatgg tgcagcttat ggtgctgtta
    17641 tcggaggtgt gttagggcta ttaacccctg ataaggattt agaagcctta aaagcataca
    17701 acaaacaagt ggtacataac ttaggttcta cgttatttga tatggatcgt caacgtaatg
    17761 tagagaactt acgtacatcc caagcacttg actcttatcg gacacaaggt caagtagcag
    17821 cttctcaatt taatgcagca ttcggtgcag cagatattat tggtgcaagc gctgatgctc
    17881 ttaagagtac tttagatcga caagttcaac aggctacacg acaagtgtgg atcgattggg
    17941 aagttggtgt ggataattat aacactcaaa ttaatgaggt tgtaaaccgt gcagcaggtt
    18001 ctttacgtcg tagtaaggct gagacatcta aggtagatta tgcagggatg tttaaacaag
    18061 gtatggatat gtaccaacaa tataaaggtg gttctacagg aactactaca atgagttcca
    18121 caggtggtgg tttatcagga ttatccgatt ttggatcatt cggtaaatct ggttctgcta
    18181 tgggtacaag ttcagcagga tcattaacag cgtaatatgg agggtatatg gctactcaaa
    18241 ttcagatgcc aaatgtacgt gatgtacaag taagtaattt acaagctatc gaacgtccag
    18301 cagaaggtaa tgcattgagt agctttatgc aagacatatt acctgctgcg gacaaagctt
    18361 tacaaacata taataaggaa aatgctgatc gtcttattgc attaggtcgt agtgatcaaa
    18421 tgaatgatgt ccagcgtgag gtgaactggc ttgatggtaa atactataat cagggtaaag
    18481 aataccagaa gttagtagct acacaagcac agcaacttca acaattcaat gcacgtatca
    18541 aagagatggc agacagtggt gcaagctcgg atgagatgta ccaagtaggt aaagagtatt
    18601 taactcaata cacagatgct atttacaaca gtgatcttga tgctgacttt aaagaacatc
    18661 tttataagga aggtttaaaa gagaacgctg tttatcagaa aactattaag gatacacaac
    18721 aacgtgttgc tattgataaa gcttatcaga gtacattaac attacaggct aactatgtaa
    18781 atacattacg tactacagag ttaagtggtg atgagttaga cgtacttacg tattcgtatg
    18841 tgaatcgttc tgtagctgct aagatgactg ctgatcctaa tttaacatta gaagaggcta
    18901 caaagtcagc acaggatgaa atcgcaagtg cgtttaagtt tatcgggcag caaattgatc
    18961 ctacagcaca aggtgcagat caagtggtaa ataagctacg tggtatggtg gatcatgctt
    19021 atactaaagg atatgtcgat ttagatactc ttacaagtat acgtaagatt gctgatgata
    19081 ttcatgtagg tattactaat tacaatgata ctatggctga tcgtcaggta acagagtata
    19141 ttgctagtgt cgaagtaggt gaaattcctt tagattctga tgattataat gaacagatac
    19201 atgctattta tagtaaccct aatttgagtg aggataagaa aacagctttg actcgtcaat
    19261 taactaactc ttatgtatct caacacaata aggttatgaa tgcggatatt gatattaaca
    19321 ctattgatca attccctgac atgatagact ttattgcaag tacaggtaag ggtgaagata
    19381 cgtttgtaaa cctttggaca cagaaacacc tacgagaagc taatggtgat gttttacaag
    19441 gtggtatggc gatgattaac catgccttct caggtaagac ggatgtacca gaattagcca
    19501 agaaaggtgc tgagtatgct agttcacaat ttacaggttt tatgggtatg actcaagctg
    19561 aggctgagaa agacccttac tacaagaatc gtgaacaagt ctttaataca atggcaggta
    19621 tgtaccgcaa ttattcacaa acaaacccag ctcgtgctgc acagttgctt gcaggtgttc
    19681 cagaagaata tcgtggagca gtagagcagt tatggcgtaa tggtggtcgt atgactgatg
    19741 ctcgtgaatt agtacgtaat cccgttaatc gtcaagttcg ttatgagaac attgataaag
    19801 cgacaactgc attaacagcc gatactacta aattagataa atggtttagt cgtggtcatg
    19861 gtggtggctt ctggaatagt cagaaatctg ctgttaaaga ttcacagctt aatgctatta
    19921 ttgttgctgc taaagctggt aagttccagt tagcaccgag tactactaca gctagtcctg
    19981 aacttcttat ggctaacatg gaggctttag gcatgctaca gaaatcacct aaaggttatg
    20041 cgagtactgt cttaacacct aatgctgcta atgtggtaaa aggtatgaag tcagataatg
    20101 gtgttccatt aagttctgat ctattaggta tagtagtaga taattaccgt caagagattg
    20161 ctaagagcct taagactcga ccagaggata ttgttgtatc ttctgatgag ggtggtacag
    20221 gtttatattt ccaagcttat gacaaagaag gtaagttagt aaatgtgtca ggtgttgcag
    20281 gtatgcaagg ggcacagatt acaatgaacc gtctacgtaa tgatatggct aaggaatata
    20341 gtaatcgtgg tagtaagcaa ttagccgcta ctaagactta ttcaggtggt ttagttactg
    20401 gaccatcaaa tacgttatat ggtgagaaca tgcgtcgcta cggtggtgct atgtctggtg
    20461 gtcgtgctag acctattact atcaatagta atggtagtct aggtacattc ccacttaagc
    20521 gtattggtgg tggtacaagt accgttcgta ttccagctaa catggcaggt atgttcaatg
    20581 gtaatatcgg attagctaaa cagttagtaa gtaacttcaa tacattcgaa tctttcgcaa
    20641 ctcaacaatc ttttgttaaa ggtgtaggtg gtgcaagttc gggtaatgta tatggacatg
    20701 gtattcgcat ggataagcac cctaaatgga aggctaagtt tgatgcagta gcaggtgatc
    20761 cacaaggtat tatgaaggtt gaagcagact tctttaacga gtactttaag ggtatgggta
    20821 atcgtttagc taaagttggt gtacctgttc ctacagcagc gccctaccct ccacaatata
    20881 aacaatctgt tatgttatta gcagatgcat ggtggcatgg tggtggtggt gcagcagata
    20941 ctatcacacg agctatgaac gcacctacct atgcagatgg attacgcatt cttaagagta
    21001 tgcctatcta ttcagcaggt ggtaatacac aagacaaacg agagaaacac caacgtaacc
    21061 gtttctaccg agacgcatta cgtcaacatt ttacagcaca aggtaaacga taggaggata
    21121 ttatggctgg actttttaca ggaacgcaag aatctaaatt gttaccagag gttcagcctg
    21181 aactacctat tgttcctgct ggtaatgtac ctaaaattaa acatgttata aacacacaac
    21241 cacaaggtca agctgatgaa gttgacctca ctaccgaaac tcagcagtta gagagcttag
    21301 agcgagaagc acctccatct atattggata cagctatcgc aggatttgca cctactggac
    21361 gagattggtt acgtagcggt atagataaat taaggtatga ccgtgacccg aactttacac
    21421 ctgacgaatt tacagatcag ttctttaaag attggggtat gcaacatgca gatgaagcgg
    21481 aataccttaa caaagcagta aactacgaag attggaaaag tcgtacagaa cgtatcgtgt
    21541 ctaaacgtga agatgctaag gcattagcag agaaccctat tacaggtatc gcagctagtc
    21601 ttatcgacat cgacttacct ttagcagcta ttccttattt aggttgggca gctaaaggtt
    21661 cacgtatggc tcaagttggt gtacgtgcag cacaggcagc tacggcagca ggtgcagcgt
    21721 atggtgtaaa cgtagcatta gaggatcaat ctattcgatc tgaggacgaa cgttttatgg
    21781 attccattac gtttggtcta ggtgctggtt tacgggctat taaacctgta caacatcttg
    21841 atgacgctat tagtgctgaa cttaaaagtt taggttctac agatcatctt attgaaccac
    21901 atgtacaaca atctttagag gctgctaaag aggatattat taaatctaca tctatgccta
    21961 ttagtacacc gagtggcgca ccttccgata taattaaaaa acatggttgg ttagcagagt
    22021 tatctagttc ttatgataag ctttactatt tgactcaagg cgataactca acactagtta
    22081 atcgtttatt aacaggtgta cataataatg gtgatgatgt agctacagca caagcagctt
    22141 acttaaataa ctactcatgg cgtttagctg gtttagagaa agatttaagc gatgctgtat
    22201 cagaaattac attggttaaa cctaacccta ttactcgcaa taatggatcg tatggtagag
    22261 ccacacaaga aacaatggag aaattccaag agtctatgca acgtttagat gctaaagtct
    22321 tggagctgac tgagcaatta ggtcaagtac cttctgatgc aactatcaag caacttatta
    22381 atactatcga accacatcca agtatgcaac gtgttatgcg aacctacatt gattcaggtt
    22441 ttgctacacg tgtactagat gatgctaaag cggtaggatt cttagaagca gaaggtgctg
    22501 atcagattgt acgtcgtagt acttatatgc ctgtacgtca tagttatgat cgtatattag
    22561 atgcggtcga aaatcgtaag ttaggttcgt gggatgatat tgctcatttt tatggtaagc
    22621 agatttcccg tatctatcct gaactgttaa atcctaaagg taatttcaaa ttaactgaga
    22681 agcaggttgg tcaacacttc ttgcaaacgc aacgtgatgc tgctaggaac ttatctgagg
    22741 tagcaaccac aggtatgact aaggagcaga ttcatgatgt acttacccgt gcaggtttaa
    22801 gtaatgagga tgctagtggt gtaactgctc gtatgtttga agcttctaaa gatgcacaag
    22861 gtcaacctaa gaacctacgt aagcgtatgg attgggattg gaatatgaca tataagtcca
    22921 gtactggtaa aacattcggt atgaaagact taacagattc tagtaccttt ggtaatcttg
    22981 aagagtattc ccgtcgtatg gctgctcgta acggtctagc acagtatggt attaagtctg
    23041 aggcagagtt agataatcta ctaacctctt acttagataa actacctaaa ggacaggacc
    23101 cacagaaagc acgtaagttc tttcaagcgg tccgtgatga cttactaggt cgtcctatcg
    23161 gagaagctgc accagaggct ttacgtacat ctcaagcagt agcagatatg atgttattag
    23221 ctaactctgg tctatacggt attatcgacg tagcaactca ggtttataag actggtgtgg
    23281 tgcgtagctt cccacatatc tatcgtggtc taaagactgc tgttaaaggt atgaaagggt
    23341 ttagtactac tgaggctaag acgttggagg acatcttcac aggtaaactt attgcacctt
    23401 cacgctggaa gaacttcatg agccactact cagatggtta ttctgtatct aacggtatcc
    23461 atgaggctgc gcagtactac agtcagagta cacgcttctt aaacttatct gagtatctta
    23521 aacgattcca gatcggtatg ttaatgggtg tgtatggtga tgtattacgt ggtgttgcta
    23581 atggtaatgc tcgtgatatt aaatacatga agaataagat gaaggtatct gatgaactgc
    23641 ttagcgctat ccaaactgaa tggaaagcta agggaggtaa tatagattct tggtctaacg
    23701 ctactcgtgt tgctcttgaa cagaagattt tcaatgagtc tgataaccta gcattcaaca
    23761 tccagaaggg tgaaatacct agtatccttg agcatagtac aatgggtaag gttgtcttcc
    23821 catatatgcg ttatgcattc gctatgcaac agaaggtatt acgtcgtaca ttgaatcgtg
    23881 atggtgcagt aggtctagct ttactcatgg cagcacaaat gccagcagct atgctagtag
    23941 gtgcagcgat taacgtgcgt aatggtaagg agcctgatga agaccttgct aagatgacag
    24001 ttaaaactat gagtgcttta ggttcttgga actacccatt ggagatgctt attggaggcg
    24061 tggatcaaag ttcagtaaca gctttagccc cgttaggtaa aacatggaat tttgtgagtg
    24121 aattggctac aggagagcca gacttaatta cgctaaagaa aaatagtatt gctaactcag
    24181 caatattgtt agatgcttta gcattagctt ttgaggattg ataatttatg aatatactac
    24241 gctcatttac agagacagtg gtgactacac ctacagatac tttccctatc agttttgaat
    24301 atgatgagaa atatgatgct gtacatgtct ttcttaatga cgtggcagtt gaagacttgg
    24361 ggtacactgt atctcaagtt aatgctgtta ctctaaaaat tgaacctgct attccagaag
    24421 gtactgttcg tattgaacgt gagactgaca ttgataagat gaagtacatc tttgatgctg
    24481 gtgcgctgtt tattgatcag aatgtggatg cggattttag acaaatcgta cattcccagc
    24541 aagaggtacg tgacggtttt attaaactac gtggtgatgt actaccatta gtgcatggtt
    24601 tacaagaagc tttgcaacaa gcacaggagg ctagcgaagc tgctcaagaa gctgctgctg
    24661 ctgcggaaga ggctgctcag caaacacgaa tggctgagaa ggttattgat aaatcgggac
    24721 tgactcaaca acaaatcaac gatgcttggc taactgttga gaattttggt gctaaaggtg
    24781 atggagttac agacgatagc gcagcatttc aagcatattg tgatagccca tttacaggtg
    24841 ctaatattcg tctagctaat cgtagagctg tgtatatcat taaaaagcaa gtggactgta
    24901 agggtaaggg tattgtaggt aatggttttg gtaaacaatc tcaagctgct tatgacctaa
    24961 gcagtatccg tgtaatggaa ggagactaca cgaacagtaa tgccgatcta gccgatattg
    25021 catttattaa cgttggtgcg gaagtccgta acctacaatt cgtatctagt aatctaggta
    25081 ctattagtgg tattaatgtt agtggttata atacaacaat caataatgtg aacttcacag
    25141 gttttaagaa tcaggtgcat gtagtaggtg cttccgtacg tttcagtgtg tctgatctaa
    25201 catctattgg tgcagcaaat gctgggtttt atttccgtga taaacagagc gatcaaagta
    25261 caactgcgta cttcaatcag tgctcatggc agtggggtaa taaagctgta gtctttgcta
    25321 aagaagcata tggttgtgtt ttccgtgata acatcgtcga gtatatggat ggtggttttg
    25381 aggcttctgt attctctaac tgtatatttg aaggtaactg gtgtgaatca actcgtagtg
    25441 gtaatgctgt tgattggatt gtcaacacta gccaccagca gttatttaac tgtaaattcg
    25501 gagtcaacta catccgtgcc ccgtggttag atcgtactaa ccctaacgat attgctggtt
    25561 ctaacagtgc tggtggtatt caggcgaaga acagtgctgt cgcagtaaca ggtgctacag
    25621 gggcgaaaat cagattaaat acgaatggtt taagtactgg ttttgctgat tggtttggtg
    25681 tttcaaacag tccattaagt agtcgcgcac tactgcttac aacacaagac cgagcatctg
    25741 gaagcaacta tgatacacct atcgttattg ctgctccaaa cggttgcctg tgggaaagaa
    25801 atagaagtgc tacagactat acacccgtaa caaagcgtag attaattgga gctaatgcgg
    25861 ataatactgc tgcatactat ggggttgata cttatactaa gcgtgtacgt aagtggagta
    25921 catttgatca caccactaat acctctggtc aattcttagc acctattatg ctaacttatg
    25981 attctgctgc aactactcag caagttaatg caggttggag tattactaag gaagcaggta
    26041 ctacaggtat ttatatttta caaagaactg catcaactgt agcgcctatg gctaacccta
    26101 attttgtagt tgggggtata ttcactggtt ctgctacagg tactctcgct gcggttagtt
    26161 atagtctaca ggctattgag acttactcag ggtcttggac agtgtataaa gaggctgctg
    26221 gatttaagat agcttttaga gatcagactg gtgcattagt caatgttaac agattcaccg
    26281 ctatgtttac tgtggtatct ggattttaat taggaggtaa tatgaactac atagatcagg
    26341 tctatgccgt tctgatctat gtatggtcag gcttagataa actgattgta ggtgctgctg
    26401 ctacatcttt tgtagtggca ctactacgca ctaagaaaga ggataataag ttctcattta
    26461 ttgaagcact actttgtggt atctttacag ctatcgcatt agtaggtatg agcttcttag
    26521 gaactttaac aggtatcatt gtacctgaaa cattaactgc tggcgctgct cacgtagtgg
    26581 ctggcttcat tggttggtac ggtacagtga gaactatgca atatttagaa gggaaggtgt
    26641 caaatgattc tgactaaaga cgggtttagt attatccgta atgaattatt cagaggtaag
    26701 ttagatcaaa ctcaagtaga tgcaataaac tttattgtag agaaagctac ggagtatggt
    26761 ttaacttatc cagaggcagc ttatttacta gctactattt atcacgagac tggtttaccg
    26821 agtggttatc gaactatgca acctattaaa gaagctggtt cggatagcta ccttcgatct
    26881 aagaagtact acccttacat tggttatggt tatgtacagt taacttggga ggagaactat
    26941 gtacgtattg gtaaacttat tggaattgat ctggttaaga atcctgagaa agcgctagaa
    27001 cccttaattg ctattcagat tgctatcaaa ggtatgttga atggttggtt cacaggtctt
    27061 gggttccgac gtaaacgtcc agttagtaaa tacaacaaac agcagtacgt agctgctcgt
    27121 aatatcatta atgggaaaga taaggctgag cttatagcga agtatgctat tatctttgaa
    27181 cgcgctctac ggagcttata ggagggttta tggacggtta tggtctaagt gttgaggctt
    27241 gggacggtta ggaggtatta tatggcaggt aagaaaacag gtgctagtgt tagccgtcta
    27301 tgcttattgc atgagttgtt ggtggatatg ttcattaaag acatccaaga tgctatcgaa
    27361 ggtgactacc ctttagcatc tgctgataag aacgttatcg ttacgttctt aaagaatgaa
    27421 aatatcacag ccacacctga tgcagatggt atggcgaaat taaaagaaga attaaaagac
    27481 ctatcggaag cacaacgtgc gaaggtagat gctttagtaa cacaagttga atcaggtcaa
    27541 ttcgatgacc tgttaggacc tatgcaataa ggagttgtta tgattgatgc gacgttccga
    27601 gaacgcttta aaagattacg ggcacatgtt gctcaataca atgatagacc agagttaatc
    27661 cctaaagaag atcgtgaaat gttcgcatta atgtttgcag ggttattcct gagttttcga
    27721 gactttgctg agttaggtat ggcttatctc ggttttaaga tgtcggagat tcaggaggac
    27781 attgcagact tcatgcagca tggttataag taccgtatgg tgcaggcaca acgtgggcag
    27841 gctaagagta ccttagctgc cttatactgc atctggcgcc ttatacagcg tcctaaagac
    27901 cgttgtttga ttgtatctgc tggtggtgat caggctgact ctatcgcact gattattaca
    27961 cgtatcatta accaatggga catcctatgt tggatgcgtc cagatacgac cagaggtgac
    28021 cgagacagtg ctaagaacta tgatattcac tgtgacctga aaggtattga taaatccgct
    28081 tctgtatctt ctgtaggtat ttctgcacaa ttagcaggta agcgtgctga ctttctatta
    28141 gcagacgata ttgaggttat gcgtaactct atgactcaaa cagagcgtga gaagttagca
    28201 ttacagactc gtgagttctc agctatctgt attcatggtg acattatgta tttaggtaca
    28261 cctcagacta aggactcaat ttaccgtgaa ttacctcgtc gtggttttag tgttcgagtt
    28321 tggacaggtc gttaccctac aaatgaagaa ttagaacgtt atggttcggg tacagagatt
    28381 gcacctatga tcatgaaacg tttattagaa aatccagaat tacaaacagg tggtggtatc
    28441 gaaggtaaca gaggacaacc tactgaccct aaccacatcg gagaagaaac tctacaagct
    28501 aaagagttgg attatggtcc agaaggtttt gcattacagt acatgttaga tacaacatta
    28561 tctgatgaga tgcgtaccaa gattaaacta tcagacattc ctgtagttgg tacaggtaca
    28621 gattccgcac ccgaggtggt tcagtacaaa tgtgatccaa ctacagcgta taaagaatta
    28681 actcctgcaa tgacagcatt tcgtatgtat tggggcattg gttctgataa gtctgtacca
    28741 tttgaacaca aggttatgat tattgaccct gctggttcag gtggggatga gattgcattc
    28801 gctacaggtg cagctactaa ctcttatatt tacttactat cggtaggtgg ttttaagggt
    28861 ggtacaaaag aagagaactt gaataaggtt atcatgaaga tggttacgtc aggtattaaa
    28921 gatttagata ttgaacgtaa catgggtcat ggtactgtta ctcagttagt tgtagctcaa
    28981 attgagaagt tgcgtttaaa ggcttctaaa ggctcacagg acgatgattt ccttgaactg
    29041 ctacaatcct acggggttac tcattcagag cttaatagcg cgctctcagg cgttgctgtg
    29101 aacgattatt tcgttactac tcagaaagag cgtcgtatca ttgatactat ctctcctgtg
    29161 actcgtcgtc ataagttagt agtgacaagt tcagctattc aagaagattg ggaatactgt
    29221 ttacaacacc ctatggaaaa gcgtaaccaa tatagctgtt tctatcagtt aggtaacatt
    29281 acttacgata gaggtagttt ggtacatgat gaccgtgctg actgtgtaca acggttagta
    29341 gagcgtctat caccattctt agctaaagac gatgaagctg gtgcagttaa acgtcgtgag
    29401 gaagagattg cggaatggag acgtaatcct atgggttata cacacggtaa gttcgctaac
    29461 actggtatgc gtagaggttc aggaactact aagaagtttg gaggtcggcg tagatgacag
    29521 aacaagaaat taaagaaaga ctaactcgta attggttagt catcaatgct gctaagcagt
    29581 tagtactatt catcaaggag aaattaaatg aaggtaaatc tatcagcact aaagaagatc
    29641 aagcacagtg atgcagtaaa tgtaatcggt actctaggaa ccattgtaga gagcgctaag
    29701 gcggttaatt ctgttcagga gtacaaaggt aaggacaagg ttaataaagg gctatcagga
    29761 gcttctaaag cgctagatat agctgctgtt attcttaaca ttctaaagta atttactaag
    29821 gactgttggt gacttatgtg ggaaggttct cttgcaagtt atagttgaat ccaaaatttg
    29881 acatatattt gtgaaggggt ctctcccacc taacccgtcc cgtttacccc ctgtaccctc
    29941 tttcttgagg aatttctagg aactctctta tcaagagtcc ttatcaagat tcttatcact
    30001 gagtctattc actcattaga tatacatata gcatcatgtt tagaactatt atgtatagga
    30061 ctattagaac atcatatcgg tattcatatt ggagtattcc ttatcaactt tatggaatgc
    30121 atcttatcaa ctatctcagc agttgtctat accttttctt agtatattta tatagaacat
    30181 cactcggaga gtgtatagtg ctaggaagat cactggagta tcgctaggga gatcacttat
    30241 cagtacttat caactacact tatcaacata tataggaagg ttctaggctc tttctcggaa
    30301 cgtctgtatt ggttcggtag cttgcctcta tgctgctcta tgcatgttct attgttttgc
    30361 ctctatgtcg ttctagtgcc tctatgcatt tctatctatc actatgctct atgttctttc
    30421 tctctatgct ttactgctct atatagttct tagcatatct cttatcacta ctcttatatc
    30481 tatattctta ttactttctt atatggttct tatctatacg ttcttatcag tacttatata
    30541 gatagttcta tagatatatt cttatattaa tatttattag aagtttattg tagttcttat
    30601 tctattctat tctagtagtg taacttcaaa tattatctat atatattaat aacttagcat
    30661 accctgaaaa taagcttata agagtataga agtactagta ttgattaatt tatgatcaca
    30721 tgaataaatt atttatagaa agtacttgac gtataaatcc taacgtatta ctatgcactc
    30781 ataccaagcg atgatgagtc tcttgagtta ctctttaaat atttattcat tagttcttat
    30841 cagtgtatca atcaatcaac atgggttatc ttcatggaat tatttgacca ctacgcgaac
    30901 ataccgacat attcctatcg gactatacaa cgtagcacca taggtattat ggatgattat
    30961 ggtaactgtg tacctatggg tacgcaagca tatgatcatt actttcttgg gtactatcgg
    31021 cctaaatagg ctgatacact aattagaatt atcttagttc taattaatgt atcaatcaat
    31081 ccagtggtga acactatgaa acaattagta gatcatgtgc aattctgcat taagggcgaa
    31141 gtacagagcg acggttcaca gtacgtacta atagaggacg gtggcaaaac gtatcgtcgc
    31201 aagataaggt accgttattt tagtaactac ccaatcgagt atattaattt caaaaatacg
    31261 cagtaccaag tgaatactgt taagagtgtg tcagcttagg ctggtacact gataagaatt
    31321 aaattgaata aatagtaaat taagtgttga caacgaaatc aaacatgatt aagatggcaa
    31381 ccatagcaaa cgagctaggc tagagacaga agcttctaag aggtagatgt taaaggtgaa
    31441 tcgtaaggca gtagcaagcc gttaatgatg taatgtgcta cataggtggt gtaaggtaga
    31501 ccggaacaaa ttacctgagc ggtgaatccc gtcctctagc cgatattaga gggatgtact
    31561 aagtccttta aggataaact tattacttag gtagtaagct cttatcgaac taggctttaa
    31621 ggcgttaagt ctttaattaa atccactatc tatcttatgc ttgagcaata cgtaagactc
    31681 attaaaacct tgatagatag ttaaggattt atatagttgt attggctgcg cttgcaatcg
    31741 atacaacgct tataaatctt tctaaccaca actaccgtaa ggtgatacta tgaatctatt
    31801 aatcactgtt gaagatatta acaaagcaat cgcatctatc tctaagcgtg gtaagcaatt
    31861 agacaacgac attcacgttg ctggtgttag ttgtcttaag cactgtgatg cgcatggcga
    31921 tagcacattg ttggataagc tagttcaagc tatgcctaaa ggttcacgta aagcagcgtt
    31981 ctgtgaatgg gctttagcgt atggcaatgt acgtatgctt gaccgtgaga acaaagcaga
    32041 caagagtgct attgaacaag gtcgattgtt cgctaaggat aagtctaaga cttatgatga
    32101 agcgggtgct attgctaacc attgggtaga ttttaaacct gaaccagacc tgttaacgac
    32161 tttcgatgta catgctcaag tggctgcgct tattagtaag tataacaaag cgattaacaa
    32221 aggcgtggat attgaaggta aagcggatgc tgctaaagag ttgcgtacct tgttaaacca
    32281 attagaaact actgaggtgg ttgtatgaaa tctaaagtag agttaccaac gctaaacgat
    32341 ggtaactccc gtatcctaca gcataaacat acgggtgata ttgccttatg gtctaaggat
    32401 aatgcacgtt atgtagtgtt agttaacggt ggaccacgca aggtctttat gcagcaaggt
    32461 ttatcatatg gacctcagat tggtgatatg gtagagatac cagcaacgca tagaatgaag
    32521 gctcgtaata attggctacc tgttccagag gaacggtgga ccacgcaagg tctttatgca
    32581 gcaaggttta tcatatggac ctcagattgg tgatatggta gagataccag caacgcatag
    32641 aatgaaggct cgtaataatt ggctacctgt tccagagggt acagtaataa ctattgaggt
    32701 gtaatgtgga acctactatt aaacaactgc aagacactat tgcacaactt aaggaagcgt
    32761 tagtgaattg gaattatgtt gtatcacaag atggtgtatc agttcaatta cctatcacta
    32821 aggtgagtgt aaacgcaaag cgtggtctat gctttgcatt ctttagggat tatcctgagt
    32881 ggtttgttgt tgggatgtgg gatcagttaa agaatccaga aggtacgttg ttatatcctg
    32941 ttggaggagg tgcagagttc gtgggtaatc ctaaccgatg ggctaatcct aagcgtaagg
    33001 agttagccga gcgttgtgta ccgtacttac aagctaaact cgaagctgca ttgcttaagg
    33061 aaggtgacac atgttcttag gcttacctta tcacttctgg tatggtgtat gtttagctgc
    33121 tctagttgtt gtatcagctg aaattgtagc acgttataag gggaagtgat atgccagtaa
    33181 tcgaacaagt gcttgtattc ttcctatgca taactgctgg atgcatcctc tcttatttta
    33241 tctgtaagga ttgttaatat gtcacatata atctatggta tcgaacctat catgactgta
    33301 attgcacagt gtcttgaaga aactttgtta ttacaacaag ggcagtaccc tatacactat
    33361 tcagctaatg cggaagaagt ccctagcaca ggtaaacaag tgcatgctat gtggttatgt
    33421 gctaagaact ttggatcacc tttccttgtg tatagcggtg ctaacgatgc agataagtta
    33481 tatctaagtc cgcaagtaaa cttactgtac cgtgctgtac atgatcatga ccacgcattt
    33541 gcttatgagc ttggtcgtgg tacaactaag tacgaagacg aacgccatct taactgttta
    33601 atggctagac gatgttatga gtttgcttta gctaataatg atattgtgtt agctatgcaa
    33661 gtattcttta taatgtacca tgatactgta gggcaagtag agtactttaa agagaaaggt
    33721 actttctgcg aagaccaacg tgctgaaaca acacgaagac tagacgagtg tgcaggttat
    33781 cgtgcattga aacaaggtcg tactcgtata gctaaagcgt atatgttagg ttatatgggg
    33841 caatgtgggc tatgaaaggc gtacttacaa ctggtttatt ctgcttaacg tatgtggtgt
    33901 tatctgcata tgaatggtta gctaatccta gcaaggaaga acatgagcat acttgagtgg
    33961 ttgtttgtga tccactactt tataggtgca gcgttgtgtt tctctatatg ggtgctacct
    34021 atagctgata agtggaaagt tattattcta ttctatttca ttctattgat accagtactt
    34081 agctggttat ctgaaagtaa ttaaggtgac gttatggacg taagacttca acaagttatt
    34141 gaacaataca aagataagac tacaccaatt cgattgttct atatggacga tgatggtaca
    34201 gattggctgg aagaaagtgg ttgtattggt tatgttgctt acccaaaagg tgcggtatct
    34261 gctcatgact ttgagttagt aggtgctggg actgtattgc ataatgcaat cggtaaggtt
    34321 gttgatgtgc agactggacg tattctatat caacatggga gctaccagaa tccaaactta
    34381 aaagtcgtgg gtagtcacct acggggttgg gaaatcagac atcctgacgg acgtatggta
    34441 gcgttctatc gtacaaaagg accagctaca cgcttagcta actacctaaa tggcgtgact
    34501 aactcaatct agtatattta tagcagcatt ctatatggat gctgttagta aatattctca
    34561 acaactctaa aggagttata caatgactaa acgtaacgct tatcctgttg gtaaatttaa
    34621 taatgtagag tggaacggta atcctatcta caaccataaa gtagagcagg tactccgtgc
    34681 cgtgttagta cctgatgctt atgttaataa tgttaatgca ttaagtggtg ggtttactta
    34741 caaccaacaa cctacggacc atgttcgtgt aggtaagagt actgtacgtg gttggtgttt
    34801 cgaacctaca acaaacagct tcttaattcg cttgggtatt aaaccaagtg ctttgttact
    34861 acggttagct caacaacatc ttaacggtgt gatgctgtta cgtgaacaag gtgaagactt
    34921 attcatccca ttcgctgcat tatatcaagc tgcataccta gcagtattta aacctgagtt
    34981 acttaacaaa gaactcaatg cgtatgttag taagcacggt acacctaaac atttcgctgt
    35041 ggaagtaaaa ggagctaaat aagatgacta ctgaaaacaa ataccctgat ttctgtgttg
    35101 ctaactattc acctgaacac tttaaagcta ctaagaaagt gttagcagac tgtggtatag
    35161 agttacgtta cttgatgcca caggaaaatt ataaaccgca gtatgaccct gataacccta
    35221 aaggtattcg agttagaggt aacgttgcta cagtatgtgt taccgacagt ggtttttatg
    35281 ctgctaaggt agggacccca cttacaatca aaacgcgaaa catctatcga catgtaggta
    35341 aactaaacat ctttgatagc gctgaactaa cggattactc acctaatgct aaggttatag
    35401 aactcaagcc gatggtcgaa tataacccat tcagtgtaaa gacttcgctg tttaagaaat
    35461 tcttaattac ccttaaggct atcatcaatc actttcgtta ataggtagaa catgtcaatt
    35521 aaaggttata gtgttacaca agcttatgtt gatgagcttc aagaactaac taactacgaa
    35581 cagcgtaagc gtgagcaacg tgaacgtaaa aacattgtca aagagcgtaa gctggatcgt
    35641 cgctctaagc gtgaggctaa acgaaatgcg tgggtataat tatattgcgg gtgatcgggt
    35701 ttaccgtaca gtaccgaata gtgtagtacc aaaaggtact aaaggtactg taggttcttg
    35761 tcgcatggat gatacggtgc aggtacagtt cgataatgga cgtatatggt actgccatag
    35821 tacctttatt aaacctttat tgagggtagt tggatgaaat ttggtaaagt taaagtaggt
    35881 atgcgtgttc gggtatcact caatcagaca ggaaattctt tcgaatactc ttgtcgtggt
    35941 cgggtaggta ctgttactgc gaaagaaagt tctgagcata atcataagat aggtaattac
    36001 cgtcctagat tcacagttcg tgttcaattt gatgacggtt ctacagattg gggttccgca
    36061 ttaaacttgg aggaagttaa agatgaagcg taagaattgt gttgcaggtc agtgtgttaa
    36121 agttaagaag aaggaacaag ataacggttg gttccaaaca cgttatcgtg gacaattcgg
    36181 caccattgac catgtggatg atgagggtga tgtacatgtc aagttcggtg atggttctat
    36241 agattggggt aagcctcacg aacttaagaa ggtgaaagac taatgaaagt taagaactgt
    36301 aaagtaggac aacgtgttca agttaaacac ttaattggtc ttgataaacg ttactttggt
    36361 gcaggtgctg tcggtgttat cacacgtaca gaagatttaa gggataccga aatacatgta
    36421 tatgtaaaat tcgatggtag cgacaaaact tgtgaacgct tcctatatcc tagccaatta
    36481 cgtaaggtga aaggagatgc ttcatagcag cgagtggatc gacttagctc ggtccgtacc
    36541 actaggtcag aagcgtcgtg tataccacgg agccgaaaat actaaagcaa tggatgttta
    36601 caacaactta gacagttggt catgttggtg tcatcgttgt catgaaggtg gtaaggtctg
    36661 gaaaacacac ttagctaggg agacattagt tcaagcacct attattaagc acttcttgaa
    36721 ctataagcag ctatgtacgc ttacagaatt agcggagaag cacgaaagta agtacagccg
    36781 tatggttgta ctactccaaa gcaaaggtgt ctctacgacg attctacagc catatagacc
    36841 tatgtataat ttagaggacg atcggttagt atttagcttt gaaggtgttg acatcggtag
    36901 agattgtact ggtgtttcac ctatgaagtg gtacaaatac tataaagaga atcctaagag
    36961 ctttgtgtac ttgcaaggca aaaatcaatt tgatacacga gagcctgtgg ctgttactga
    37021 ggatttgttt tcaagtatga agataaaaca ttactcgggt tgcagtgcga tgtgtttact
    37081 aggaactaac ttcgaagatg aaaagcttaa cttcttatcc gcacgtaagc cagttcttgc
    37141 attggatggc gatcttgcag gacaaactgc tgaaaggctt attagtaatc gtcttagtct
    37201 ttttggcgta ccttatttac gggtaaatat ccctgatgga tatgatccaa aagatttaaa
    37261 acctaatgaa atcaaacaat tatttagtga gttatagtta tgacattaaa ttataattac
    37321 ataagactta atgcaaactc tcgtagtgag ttcgtattag ctatacagca tgcagagaat
    37381 aatggatttc cagtacatcc tacccatgta cctaaaattg cacgatataa cggtggtcct
    37441 tgtgttgtta atgtacattt aaagttagac gctacaggta tcaacatcac gcgctttgat
    37501 agttataacc cacctaacgc tctaaatgtc acgacattag agcaattcaa acatgctgtg
    37561 aattgcttct gccatgatgg ttatttaaac gatgaaaact taggagacat ccatgctata
    37621 taatggtatt aatattgatg taaatgcgga acaacacaag gttattgtag acttcctaaa
    37681 tagtcaagat aatcaaggct ttgaaaactt catgccttat ggttctgatg gtgctaacgt
    37741 agagatttgg tgggatagct ggtatcaaca tcctgagttc tcgggtatag atggaccaag
    37801 tttgaatgat gatggtagtc gtaacatcgt gacagaagat agttacgatg ctaaatctcc
    37861 tgatgacttc atcaacgcct ttaaccattg gaaagaacat ggtgtacttg attcggaggt
    37921 atttaagtaa tggctatctt acgtgttgta cctaagacac ctgctgaatg taatcagtta
    37981 atttctatat tacattctaa aaggttagag tatttatcat gttatagttc taaaccaact
    38041 agtgttatta aacctaacga accagtatgt atctgggcaa acctttgtat atatgaagcc
    38101 aaccgtgatg gtgagttccc acatcgggca caaacaatta ccgtaaacca agtatataaa
    38161 gcattgaaat aattaggaaa ttttatgtct gaccgtgaac caattgatcg gaatgtgtta
    38221 catgcactaa gtgataagaa gcgtttcgat cttctttata cgtctgtacc taaagatatg
    38281 ttagacgcta acacagtccg attactggat tggtttggcg tttactttaa ggagtatcct
    38341 gagcatcaat atgtagattg gtctgcattt gatacgctgg tgaagcttaa aagcaacatg
    38401 actaaagagc aaatcactgc tatggctgct ctaactactt tgttacgtaa accagtgagt
    38461 gaggatatta tcaagagtac ttgtgataac cttgaagtac tacggtatga aggtgaagta
    38521 ggtatgatcc taaaacgctt ccagagcggt gaagagatcg acttagcaag tgagcttgag
    38581 gtagctaccc aaacacacaa acaacgcgtt acaacgcaag tagaagcgct atggtgtgac
    38641 acagatattg cagaattaat agacttatct gctgatgata gtggttataa gttcgattgt
    38701 ttaccagacg ttatctgtga tgatcttaaa ggtgtgactg ctggtaagaa cattgcacta
    38761 gctatgccta ccaatgcagg taagacatca ttgttctgtg caattgctaa gtcatttgca
    38821 gtacagcata aggacttggt agaagctggt gaggtagagt tccagcctat cttgtacttg
    38881 attaatgaag gtacagcaga ggacattatg cctcgtgtat atagtacagt gcttggtgtt
    38941 gatagcagta agctgttcga aatgcgtaaa gagttaggtg gtgacggttt acgtgaagct
    39001 tataagaaag tagttggacg tactgatgct attcgattag tgaatattca cggtgctaca
    39061 actgcggatg ttaataagtt aatcagtaaa cataaaccat tctgtgtaat tacagacatg
    39121 actggacgta ttcgctgtgt aggtgctcaa gctgctaatg atgtacaaca gttagaaacg
    39181 gtgtgggata cgatgcgaca gttcgcagcg attcataaga tgattcatat cggaagtatt
    39241 caggtgagtg ctgagggtat ggatatgtta ttcccaccac tatcggcatt acagaacagt
    39301 aaaacaggtg tacaaactac acttgactta gccatctttg gcggtgcttg gatgcaacct
    39361 acagaggata ttgagtacca acgtggtatc agtacaccga agaataaact taaacgtgca
    39421 ggtaagaaat catatctcaa agctgagaca ttctttaacc ctgacttaaa cacttggaaa
    39481 tgattatgaa tagatttaaa gttggtgatc aagttcgttg ttgtaactct tttggttgtg
    39541 agactcttcg taatggtaga gtttacacag tcacaatagt ccgagataat acaatcggat
    39601 tagataatgg gttcggtaca ttctacaatg cgaatcgttt tgtactattt aaagcaggta
    39661 aacaagaggt taaggaaatg aaacaagaac aacgagttat agctacacgt ttaaaaggcg
    39721 gttctgatct agttatcggg catagttatg taggtgtatg gcaccaatta gcaggtgttg
    39781 ttactatcgc agagcagaat tatcatgatg cccacttctc gttagaggtt ccacttacac
    39841 ctgaaaaagt attcgaagct atccgagcag gtgaaacctt agagcttttc aatcagattc
    39901 gacaggattg gcagcgagtt ggaaatcctc gctgtttaag ttatgggggt attgagagtg
    39961 gtattttccg tattgctaag cagtatgttg atttctttgg acataaagta ccagcaccta
    40021 ttaaagatgg acgtaaacat actggtgatt tctacggtgt aagctttagt aagaacacag
    40081 tttaccgttg tggtaaacaa caagccattc aaaatatgga cgatggtact gcattctatt
    40141 gggctagtga acaagatgcc gatattgttc gtaaacttat tcgtcaacca ttcgctaaca
    40201 aaacagaggt tccaaacgta tgagtcatga tctaattgag gagtacttag ctaagactaa
    40261 gaaccctgtg cagcttgtca aacactttga tgaagtacct gagagtaaga ttgaataccc
    40321 tttaattggt cagattaaat acgatggtgt ttatatctta attgtggtat cgggtggtac
    40381 tgtacgcgct tatagtcgaa ctggtaaaga gtattaccat gaattatacg atacgtatta
    40441 tttcttgagt cttcaagact tagaggacgg tatttatata ggtgagctag ttgcccctac
    40501 aatcacgcta gaggaacttt ctggtttagt aagtactaac cgtaaggcag agtggggaac
    40561 agccgatata gaggcaatgg agcgatccta cgtgatgtta catgactcac tagacttcga
    40621 tgagttctta tcgggtaaat ctgtatggga ttacgatgat cgttatcgcg atttacgtcg
    40681 tatgttgaag cgggctaatc ttgaacagta cttagtatct aatgtcgatg tacactctaa
    40741 agaagatgca gaacgttatg ccgatgagca gattaaatta ggtcacgaag gtgctgtatt
    40801 taagcaggac cttgattggg tagctggtca taaaggttat cgagcaatga agattgttcg
    40861 tggtctatcg cttgatcttc tttgtgtggg agttgaatat ggtaaaggta aacgtgaagg
    40921 tcaaattgct aagcttaaat tctcttataa gggcagtgtg ttctccgcag acttgggtaa
    40981 aggatggact gatgagagac gaatagagct tacaaaagct tacgagtcag gtttccatcc
    41041 agtcttgaca gcttccgaac aaggttgtac tgagcctgat cctgttcata aaatatggga
    41101 ggttaaagct cttcaagaat caagtacagg taaagcatta agattaccta aagtggttcg
    41161 ggtacgtgaa gataaggagg aacctgatgc ttgaatggtg gaatgctctt gaagggtggc
    41221 aacaaacact actgtttata tctgtagtag tgttcctaat tagtcgttaa ttgggtactg
    41281 taagtaactg atttagtagt tagttatttg aagttacact aatagaagga gatataaata
    41341 tgatattaaa tatt
//
